# Supplementary material for: Mathematical modelling with experimental validation of viscoelastic properties in non-Newtonian fluids
Source: Philos Trans A Math Phys Eng Sci. 2020 May 11;378(2172):20190284. doi: 10.1098/rsta.2019.0284 (PMC7287316; doi:10.1098/rsta.2019.0284)
Supplement: Data results [file rsta20190284supp1.zip]

Archive with 6 entries (5 files):
- data_results/
- data_results/Data_NN2.txt
- data_results/Data_NN3.txt
- data_results/Data_NN4.txt
- data_results/Data_NN_1.txt
- data_results/Supplementary material appendix results.pdf
