# Supplementary material for: Mathematical modelling with experimental validation of viscoelastic properties in non-Newtonian fluids
Source: Philos Trans A Math Phys Eng Sci. 2020 May 11;378(2172):20190284. doi: 10.1098/rsta.2019.0284 (PMC7287316; doi:10.1098/rsta.2019.0284)
Supplement: Data results [file rsta20190284supp1.zip › data_results/Data_NN2.txt]

Mathematical models with experimental validation of Non-Newtonian fluid properties
C. Ionescu, I. Birs, D. Copot, C. Muresan, R. Caponetto
Philosophical Transactions A
DOI: 10.1098/rsta.2019.0284

Supplementary Figures 9-12. 

f,omega,ZI,ZR,Z_mod,Z_ph
5,31.4159265358979,-26326.33,413497.6,414334.8,-3.642958
5.011859,31.4904388304558,-26155.44,413598.1,414424.3,-3.618497
5.308831,33.3563689374995,-25905.99,413322.3,414133.3,-3.586463
5.623399,35.3328579732084,-25482.42,412974.6,413760,-3.530936
5.956606,37.4264592998578,-25149.17,412616.8,413382.5,-3.487887
6.309557,39.6441158372121,-24846.19,412322.4,413070.3,-3.448424
6.683423,41.9931851952661,-24623.13,412009.2,412744.3,-3.420131
7.079441,44.4814396742448,-24326.55,411569.2,412287.5,-3.382637
7.498924,47.1171290964564,-24291.95,411243.3,411960.2,-3.380507
7.943263,49.9089933726632,-24272.46,410922.1,411638.4,-3.380435
8.413931,52.8662876348228,-24027.34,410549.3,411251.7,-3.349407
8.912488,55.9988136520144,-24080.21,410346.8,411052.7,-3.358413
9.440586,59.3169512463653,-23969.42,410054.2,410754.2,-3.345377
9.999976,62.8317022753485,-24249.36,409698.7,410415.7,-3.387286
10.59251,66.5547031981529,-24384.7,409273.6,409999.3,-3.409678
11.22016,70.4983444562041,-24610.22,408980.3,409720.1,-3.443598
11.88499,74.6755945439763,-24947.23,408932,409692.3,-3.491049
12.58922,79.1004021328514,-25181.61,408530.8,409306.1,-3.527218
13.33518,83.7874070445951,-25648.82,408059,408864.3,-3.596632
14.12534,88.7521287469161,-26049.2,407907.5,408738.4,-3.653978
14.96232,94.0110291853193,-26242.02,407575.6,408419.6,-3.683941
15.84889,99.5815127831055,-27204.41,407204.9,408112.7,-3.822118
16.788,105.482114936931,-27601.54,407095.6,408030.2,-3.878782
17.78275,111.732313521248,-28465.92,406565.3,407560.6,-4.005063
18.83645,118.352905879423,-28649,406272.2,407281.1,-4.033636
19.95258,125.365757496325,-29812.99,406288.6,407380.9,-4.196777
21.13484,132.794116157591,-30560.39,405363.2,406513.5,-4.311382
22.38716,140.662674781479,-31842.1,404867.7,406117.9,-4.496952
23.71368,148.997445755158,-32933.57,405025.1,406361.8,-4.648631
25.11881,157.826137925836,-33984.59,404359.9,405785.5,-4.804156
26.60719,167.177905273336,-35623.98,403757.3,405325.9,-5.042216
28.18377,177.083849564929,-37075.23,403266.9,404967.6,-5.252847
29.85376,187.576706196066,-38093.8,403780.6,405573.6,-5.389493
31.62271,198.691346845201,-39792.46,402082.1,404046.3,-5.651932
33.49647,210.464528146382,-42213.87,402464.6,404672.4,-5.987769
35.48126,222.935331512219,-42799.47,400519.6,402799.8,-6.099473
37.58366,236.145100302033,-45388.75,399610.3,402179.7,-6.48003
39.81063,250.137565485563,-46914.53,401766.2,404496.1,-6.660307
42.16956,264.959159802228,-50797,400158.6,403369.8,-7.234556
44.66826,280.658954929278,-51654.43,400989.4,404302.7,-7.340273
47.31503,297.289101304761,-54124.13,394907.4,398599.1,-7.804065
50.11862,314.904576800117,-55194.42,393942.1,397789.9,-7.975676
53.08833,333.563815038701,-61639.32,396302,401066.9,-8.840734
56.23402,353.328768227643,-61634.28,392206.6,397019.9,-8.930849
59.56609,374.264781494137,-66295.06,392066.3,397631.8,-9.597443
63.09561,396.441409699533,-65836.11,392587.3,398069.4,-9.519806
66.83426,419.93204044822,-70099.34,391858.5,398079.2,-10.14233
70.79444,444.814585238007,-74319.32,387822.3,394879.1,-10.84821
74.98927,471.171479460123,-76887.42,387023,394586.4,-11.2363
79.43267,499.090185054045,-82019.72,386085.4,394701.4,-11.99357
84.13935,528.663127675641,-85914.9,383717.9,393218.5,-12.62045
89.12492,559.988387847556,-89281.16,380772.2,391099.2,-13.19599
94.40591,593.169826622918,-95052.77,377460.6,389244.8,-14.13444
99.99981,628.31733691275,-98359.31,374073.2,386788.5,-14.73196
105.9252,665.547660300059,-102878.7,371851.8,385820.9,-15.46496
112.2016,704.983444562041,-107187.6,368287.2,383568.3,-16.22729
118.85,746.756573758294,-112176.8,364900.7,381754,-17.08834
125.8923,791.004649647045,-116791.4,360377.5,378830,-17.9565
133.3519,837.874698764481,-122233.7,356107.9,376502.3,-18.94474
141.2535,887.521915787692,-126429,351021.2,373095.4,-19.80774
149.6233,940.110920171723,-131668.4,345980.6,370187.9,-20.83511
158.489,995.815756149585,-136220.9,339943.5,366220.8,-21.83678
167.8801,1054.82177768784,-139714.6,332464,360627.9,-22.79408
177.8276,1117.32376353101,-144537.3,326721.8,357264.8,-23.86395
188.3646,1183.52968711276,-148917.7,319408.6,352417.9,-24.99632
199.5259,1253.65820328178,-153347.6,312675.2,348254.6,-26.12506
211.3485,1327.94178989444,-157499.4,304744.9,343038.7,-27.33099
223.8717,1406.62737613332,-161342.1,296982.1,337978.7,-28.514
237.137,1489.97571418865,-164739.8,288214.3,331973.9,-29.75177
251.1882,1578.26200757689,-168032.1,279736.8,326324.2,-30.99237
266.0721,1671.78030937042,-170686.4,270500.1,319850.2,-32.25205
281.8378,1770.83912396782,-172789.1,261215.3,313192.5,-33.48389
298.5378,1875.76831859772,-175015.4,251890.3,306723.2,-34.79189
316.2273,1986.91472508907,-176023.7,242068.5,299301.7,-36.02333
334.9649,2104.64653810088,-176772.1,232270,291886.5,-37.27342
354.8128,2229.35457175925,-177228.6,222454.1,284421.9,-38.54423
375.8368,2361.45225965739,-176701.3,212612.3,276454.9,-39.72985
398.1066,2501.37753981122,-175822.1,202847.8,268441.2,-40.91771
421.6959,2649.59348297787,-174578.9,193396.4,260537.9,-42.07256
446.6829,2806.59143424837,-172752.4,184201.8,252534.6,-43.16286
473.1505,2972.89226968467,-170556.5,175032,244388.5,-44.25804
501.1865,3149.04765295676,-167975.8,166159.3,236272.7,-45.31148
530.8837,3335.64066366114,-165093.1,157732.3,228331.4,-46.30619
562.3405,3533.28956723202,-161652.6,149643.1,220283.1,-47.20932
595.6613,3742.65032821549,-158130.6,141852.1,212431.9,-48.1061
630.9565,3964.41661026946,-154400,134413.4,204710.4,-48.95869
668.343,4199.32291775633,-150507.2,127537.2,197276.9,-49.72264
707.9448,4448.14836565419,-146411.8,120920.7,189890,-50.44689
749.8932,4711.71793619388,-142189.4,114702.2,182686.6,-51.10736
794.3271,4990.90436381457,-138006.7,108893.4,175794.2,-51.72498
841.394,5286.63441834906,-133880.5,103484.7,169213.1,-52.29729
891.2497,5599.88702006821,-129760.6,98376.31,162836.5,-52.83289
944.0596,5931.70140782184,-125646.8,93585.83,156669.8,-53.32007
999.9987,6283.17713903869,-121623.4,89185.18,150818.6,-53.74779
1059.252,6655.47660300059,-117639.9,85074.34,145178.5,-54.12646
1122.017,7049.84072880572,-113763,81200.41,139769.6,-54.48197
1188.501,7467.57202076825,-110003.5,77550.59,134591.5,-54.81682
1258.924,7910.05277965575,-106364.2,74161.16,129665.8,-55.11432
1333.52,8378.75327083012,-102897,70947.97,124985.6,-55.41354
1412.536,8875.22544106222,-99532.26,67926.34,120501.7,-55.6882
1496.234,9401.11548490254,-96344.37,65052.84,116250.2,-55.97232
1584.891,9958.16384468116,-93275.66,62309.76,112173.3,-56.25639
1678.802,10548.2240600637,-90366.41,59673.48,108291.3,-56.56121
1778.277,11173.2439184954,-87591.69,57156.29,104590.4,-56.87431
1883.647,11835.3031543129,-84927.04,54710.65,101024,-57.21005
1995.26,12536.5883160031,-82382.34,52326.99,97595.93,-57.57741
2113.487,13279.4304653151,-79948.59,50014.93,94304.13,-57.97037
2238.719,14066.2863277038,-77600.27,47759.5,91119.54,-58.38956
2371.371,14899.7634250718,-75340.16,45534.47,88031.41,-58.85186
2511.884,15782.6326421395,-73171.71,43374.86,85061.61,-59.34131
2660.722,16717.8093768895,-71059.94,41230.08,82154.94,-59.87703
2818.38,17708.4038060488,-69015.26,39122.5,79332.69,-60.45251
2985.38,18757.6957523478,-67008.34,37048.28,76568.22,-61.06221
3162.275,19869.1598172613,-65041.78,34987.9,73855.17,-61.72288
3349.651,21046.4779473794,-63105.46,33000.95,71213.49,-62.39272
3548.131,22293.5645671484,-61198.47,31018.96,68610.71,-63.12145
3758.371,23614.5414461299,-59289.37,29089.71,66041.2,-63.86561
3981.068,25013.7879644828,-57404.03,27206.71,63525.02,-64.64133
4216.961,26495.9473961493,-55527.35,25378.91,61052.24,-65.43711
4466.832,28065.9331920396,-53647.46,23609.96,58612.97,-66.24596
4731.508,29728.9415464027,-51769.93,21887.11,56206.51,-67.0825
5011.868,31490.4953791235,-49904.14,20229.89,53848.6,-67.9336
5308.839,33356.419202982,-48048.29,18667.01,51547.02,-68.7686
5623.408,35332.9145218761,-46201.54,17170.16,49288.91,-69.61311
5956.616,37426.5221317108,-44362.35,15755.1,47076.97,-70.44772
6309.567,39644.1786690652,-42551.59,14432.36,44932.51,-71.26444
6683.433,41993.2480271192,-40774.03,13208.48,42860.07,-72.0506
7079.452,44481.5087892831,-39000.82,12047.2,40819.1,-72.83429
7498.936,47117.2044946801,-37257.84,10992.03,38845.48,-73.56257
7943.275,49909.0687708869,-35547.7,9994.482,36925.98,-74.2963
8413.944,52866.3693162318,-33890.62,9088.137,35088.01,-74.98869
8912.502,55998.9016166087,-32272.44,8259.155,33312.52,-75.64498
9440.601,59317.0454941449,-30700.46,7500.735,31603.47,-76.27046
9999.991,62831.7965231281,-29191.9,6816.709,29977.23,-76.85618
10592.53,66554.828861859,-27731.18,6201.457,28416.13,-77.39448
11220.17,70498.4072880572,-26316.54,5644.147,26914.99,-77.89507
11885.01,74675.7202076825,-24977.15,5137.151,25499.97,-78.37782
12589.24,79100.5277965575,-23667.83,4704.103,24130.78,-78.75867
13335.2,83787.5327083012,-22433.71,4297.48,22841.62,-79.15559
14125.36,88752.2544106222,-21252.1,3940.329,21614.3,-79.49613
14962.34,94011.1548490254,-20133.33,3623.597,20456.82,-79.79713
15848.92,99581.7012786647,-19083.65,3344.641,19374.53,-80.05918
16788.03,105482.30343249,-18086.12,3094.195,18348.89,-80.29176
17782.78,111732.502016807,-17136.21,2868.865,17374.7,-80.49594
18836.48,118353.094374982,-16235.12,2670.851,16453.35,-80.65791
19952.61,125365.945991884,-15385.92,2487.579,15585.71,-80.81595
21134.87,132794.304653151,-14580.78,2315.701,14763.52,-80.97573
22387.19,140662.863277038,-13819.41,2164.817,13987.94,-81.09694
23713.72,148997.697082571,-13106.56,2022.589,13261.71,-81.22739
25118.85,157826.389253248,-12435.97,1892.411,12579.13,-81.34754
26607.23,167178.156600748,-11798.57,1770.774,11930.71,-81.46454
28183.81,177084.100892341,-11193.61,1655.403,11315.36,-81.58761
29853.8,187576.957523478,-10625,1546.499,10736.96,-81.71859
31622.75,198691.598172613,-10086.99,1445.678,10190.06,-81.84385
33496.52,210464.842305647,-9584.633,1360.415,9680.698,-81.92157
35481.31,222935.645671484,-9098.382,1267.431,9186.236,-82.06956
37583.71,236145.414461298,-8638.672,1177.535,8718.557,-82.23786
39810.69,250137.942476681,-8200.674,1091.26,8272.962,-82.4202
42169.63,264959.599625199,-7782.213,1011.475,7847.67,-82.59463
44668.33,280659.394752249,-7381.521,936.8617,7440.737,-82.7667
47315.1,297289.541127733,-7003.805,863.1552,7056.792,-82.97424
50118.7,314905.079454942,-6645.756,794.0887,6693.03,-83.18614
53088.41,333564.317693526,-6306.543,735.5391,6349.291,-83.34758
56234.1,353329.270882468,-5981.427,676.5219,6019.564,-83.54705
59566.18,374265.346980815,-5665.783,621.3757,5699.755,-83.74129
63095.7,396441.975186211,-5353.679,559.4974,5382.835,-84.03384
66834.36,419932.668766751,-5082.559,503.6564,5107.453,-84.34075
70794.55,444815.276388391,-4817.438,460.0245,4839.352,-84.54528
74989.39,471172.23344236,-4556.302,415.2628,4575.187,-84.79243
79432.79,499090.939036282,-4332.868,381.3541,4349.618,-84.97012
84139.48,528663.944489731,-4138.294,358.6737,4153.808,-85.04645
89125.05,559989.204661646,-3939.2,331.6829,3953.139,-85.18702
94406.05,593170.706268861,-3727.071,301.0356,3739.208,-85.38224
99999.96,628318.279390546,-3516.412,275.2103,3527.166,-85.5249
105925.3,665548.28861859,-3354.047,259.9659,3364.107,-85.56797
112201.8,704984.701199103,-3182.204,235.4959,3190.906,-85.7676
118850.2,746757.830395355,-3008.323,214.167,3015.937,-85.9279
125892.5,791005.906284106,-2847.886,194.2637,2854.504,-86.09771
133352.1,837875.955401543,-2694.689,177.7568,2700.546,-86.22592
141253.7,887523.172424753,-2551.245,161.2158,2556.333,-86.38423
149623.5,940112.176808785,-2414.663,145.7911,2419.06,-86.54482
158489.3,995817.641105178,-2280.497,131.0535,2284.26,-86.711
167880.4,1054823.66264343,-2156.229,118.9342,2159.507,-86.84285
177827.9,1117325.6484866,-2026.856,106.1338,2029.633,-87.00252
188364.9,1183531.57206835,-1906.986,94.81163,1909.342,-87.15371
199526.2,1253660.08823738,-1801.31,86.04585,1803.364,-87.26515
211348.9,1327944.30316857,-1706.695,76.64901,1708.416,-87.42853
223872.1,1406629.88940744,-1614.903,72.16109,1616.515,-87.44147
237137.3,1489977.59914424,-1533.587,65.97971,1535.005,-87.53647
251188.6,1578264.52085101,-1451.697,59.99634,1452.936,-87.6334
266072.4,1671782.19432601,-1382.902,55.46518,1384.014,-87.70322
281838.2,1770841.63724194,-1309.205,50.27008,1310.17,-87.80107
298538.2,1875770.83187184,-1243.362,45.12952,1244.18,-87.92128
316227.7,1986917.23836319,-1181.344,40.23429,1182.029,-88.04937
334965.4,2104649.67969353,-1120.765,37.83278,1121.403,-88.06665
354813.3,2229357.7133519,-1060.95,34.01655,1061.496,-88.16359
375837.3,2361455.40125005,-1008.748,30.23743,1009.201,-88.28306
398107.1,2501380.68140387,-959.2652,26.51474,959.6316,-88.41671
421696.4,2649596.62457053,-909.3685,23.58736,909.6743,-88.51419
446683.5,2806595.20415955,-862.8851,19.45352,863.1043,-88.7085
473151.2,2972896.66791439,-818.6007,16.2569,818.7621,-88.86229
501187.2,3149052.05118648,-777.4084,12.61048,777.5107,-89.07068
530884.4,3335645.06189085,-738.0021,8.955112,738.0565,-89.30479
562341.3,3533294.59378027,-702.0059,5.046689,702.0241,-89.58811
595662.1,3742655.35476374,-666.3314,1.658693,666.3335,-89.85737
630957.3,3964421.6368177,-640.4257,-2.56129,640.4308,-90.22915
668343.8,4199327.94430457,-611.9403,-8.232525,611.9957,-90.77076
707945.7,4448154.02052097,-581.1241,-10.30815,581.2155,-91.01622
749894.1,4711723.59106066,-555.008,-16.6986,555.2591,-91.72335
794328.2,4990911.27531841,-529.9891,-22.13029,530.451,-92.39106
841395.1,5286641.3298529,-505.0862,-28.06261,505.8652,-93.18009
891250.9,5599894.55989058,-482.0355,-35.54873,483.3445,-94.21776
944060.9,5931709.57596274,-459.7234,-43.39137,461.7667,-95.39193
1000000,6283185.30717959,-438.92,-51.5364,441.9353,-96.6968
