# Supplementary material for: Mathematical modelling with experimental validation of viscoelastic properties in non-Newtonian fluids
Source: Philos Trans A Math Phys Eng Sci. 2020 May 11;378(2172):20190284. doi: 10.1098/rsta.2019.0284 (PMC7287316; doi:10.1098/rsta.2019.0284)
Supplement: Data results [file rsta20190284supp1.zip › data_results/Data_NN3.txt]

Mathematical models with experimental validation of Non-Newtonian fluid properties
C. Ionescu, I. Birs, D. Copot, C. Muresan, R. Caponetto
Philosophical Transactions A
DOI: 10.1098/rsta.2019.0284

Supplementary Figures 9-12. 

f,omega,ZI,ZR,Z_mod,Z_ph
1,6.28318530717959,-27899.38,3318.418,28096.04,-83.21697
1.04713,6.57931183070696,-26819.97,3175.081,27007.26,-83.24847
1.09648,6.88938702561627,-25778.96,3046.236,25958.32,-83.26075
1.148155,7.21407062636478,-24770.48,2925.541,24942.64,-83.26423
1.202266,7.55406006652157,-23801.23,2804.963,23965.95,-83.27872
1.258927,7.91007162921167,-22868.53,2684.119,23025.51,-83.30572
1.318259,8.28286557985725,-21964.3,2569.483,22114.09,-83.32761
1.380386,8.6732210334364,-21111.54,2460.511,21254.45,-83.35228
1.445442,9.08197993678028,-20281.82,2363.44,20419.07,-83.3533
1.513564,9.51000308627596,-19475.73,2266.225,19607.14,-83.36283
1.584896,9.9581952606077,-18701.97,2166.411,18827.03,-83.39238
1.659589,10.4275052207569,-17973.09,2076.571,18092.65,-83.40939
1.737803,10.9189382763726,-17262.01,1992.898,17376.67,-83.41436
1.819704,11.4335374362159,-16573.31,1910.191,16683.03,-83.42527
1.905464,11.9723834081596,-15915.94,1824.884,16020.21,-83.45916
1.995265,12.5366197319297,-15293.8,1754.289,15394.09,-83.45643
2.089299,13.127452779105,-14677.2,1682.542,14773.32,-83.46036
2.187765,13.7461329035617,-14097.6,1607.75,14188.98,-83.49386
2.290871,14.3939670078438,-13531.97,1544.949,13619.88,-83.48673
2.398837,15.0723373927188,-13022.29,1479.202,13106.03,-83.51955
2.51189,15.7826703412513,-12496.38,1417.488,12576.52,-83.5285
2.630272,16.5264863842859,-12000.74,1352.844,12076.75,-83.5682
2.754233,17.3053563181492,-11520.41,1299.762,11593.5,-83.56297
2.884036,18.120932620577,-11056.19,1240.82,11125.6,-83.59657
3.019956,18.9749431675288,-10610.37,1196.641,10677.64,-83.56535
3.162282,19.8692037995585,-10189.4,1143.589,10253.38,-83.59631
3.311316,20.8056120386287,-9775.897,1093.673,9836.884,-83.61661
3.467374,21.7861533712965,-9385.659,1049.534,9444.158,-83.61951
3.630786,22.8129012487133,-9002.906,1004.795,9058.804,-83.6317
3.8019,23.8880422193661,-8642.696,966.2042,8696.537,-83.62114
3.981078,25.0138507963359,-8295.211,923.0316,8346.407,-83.65066
4.1687,26.1927145900395,-7956.493,884.8633,8005.545,-83.65406
4.365165,27.4271405914146,-7635.778,847.4205,7682.658,-83.66722
4.570889,28.7197426055488,-7325.351,811.5003,7370.163,-83.67856
4.786308,30.0732601012361,-7028.983,777.6898,7071.874,-83.68645
5.011879,31.4905644941619,-6746.911,745.2374,6787.944,-83.69688
5.248082,32.9746717132737,-6467.53,717.2719,6507.182,-83.67156
5.495417,34.5287233512249,-6205.564,687.1989,6243.498,-83.68086
5.754407,36.1560055139314,-5953.06,658.2875,5989.346,-83.68989
6.025604,37.8599865196825,-5709.379,630.7128,5744.111,-83.69612
6.309582,39.6442729168448,-5476.315,605.3395,5509.67,-83.69226
6.606944,41.5126534661583,-5252.982,579.9649,5284.901,-83.69967
6.918319,43.4690802911814,-5037.324,556.7798,5068.001,-83.69265
7.24437,45.5177191437726,-4830.164,533.7646,4859.566,-83.69403
7.585786,47.6628991386086,-4631.576,511.9916,4659.789,-83.69192
7.943293,49.9091818682225,-4441.661,490.9759,4468.714,-83.6922
8.317649,52.261329987077,-4260.353,471.4973,4286.364,-83.68472
8.709647,54.7243260611208,-4084.783,451.6989,4109.682,-83.68982
9.12012,57.3034039837147,-3916.069,433.5513,3939.996,-83.68246
9.549938,60.004030126076,-3755.388,416.4304,3778.407,-83.67239
10.00001,62.8319159036489,-3601.139,399.5632,3623.238,-83.66866
10.4713,65.7931183070696,-3451.236,383.8325,3472.515,-83.65387
10.9648,68.8938702561627,-3309.104,369.1024,3329.625,-83.63545
11.48155,72.1407062636478,-3173.366,355.3659,3193.201,-83.61041
12.02266,75.5406006652157,-3042.098,340.4154,3061.085,-83.61508
12.58927,79.1007162921168,-2915.886,327.202,2934.187,-83.59742
13.18259,82.8286557985725,-2795.606,314.4133,2813.231,-83.58308
13.80386,86.732210334364,-2680.054,302.3932,2697.06,-83.56249
14.45442,90.8197993678028,-2569.321,290.6056,2585.703,-83.54693
15.13563,95.0999680309066,-2462.92,280.0816,2478.794,-83.51223
15.84895,99.5818897742239,-2360.29,268.921,2375.56,-83.5
16.59589,104.275052207569,-2262.657,258.5521,2277.381,-83.48113
17.37803,109.189382763726,-2168.503,249.2079,2182.776,-83.44423
18.19703,114.335311530306,-2078.508,239.784,2092.294,-83.41925
19.05463,119.723771249743,-1991.851,230.9999,2005.201,-83.38482
19.95265,125.366197319297,-1909.063,222.5892,1921.995,-83.34956
20.89299,131.27452779105,-1829.76,214.3305,1842.27,-83.31905
21.87764,137.461266203764,-1753.856,206.6634,1765.99,-83.27962
22.9087,143.939607246585,-1679.992,198.9686,1691.733,-83.24568
23.98836,150.723311095335,-1610.446,192.4669,1621.906,-83.18482
25.1189,157.826703412513,-1543.253,185.5956,1554.373,-83.1424
26.30271,165.264801011006,-1479.055,179.4518,1489.902,-83.08219
27.54232,173.053500349638,-1417.098,172.6637,1427.578,-83.05314
28.84035,181.209263373917,-1357.986,166.972,1368.213,-82.99035
30.19955,189.749368843435,-1301.679,161.7229,1311.687,-82.91776
31.62281,198.691975163732,-1247.505,155.8654,1257.204,-82.87827
33.11315,208.056057554434,-1196.738,151.039,1206.231,-82.80679
34.67373,217.861470881112,-1146.708,145.4476,1155.896,-82.77125
36.30785,228.12894965528,-1098.573,141.3052,1107.624,-82.67052
38.01898,238.880296529955,-1052.93,136.3088,1061.716,-82.6237
39.81076,250.138382299653,-1008.262,132.2964,1016.905,-82.5248
41.68699,261.927083068542,-966.2751,128.1752,974.7392,-82.4439
43.65163,274.27128025044,-925.7025,124.099,933.9838,-82.3645
45.70887,287.197300391782,-886.5682,120.4136,894.7081,-82.26542
47.86306,300.732475348655,-849.489,116.6582,857.4617,-82.18062
50.11878,314.905582109766,-813.6119,113.2962,821.4624,-82.07249
52.48081,329.746654300884,-779.8749,109.7869,787.5646,-81.98685
54.95415,345.287107848543,-747.0657,106.9359,754.6803,-81.85395
57.54406,361.559992307461,-715.7297,103.6425,723.1948,-81.76045
60.25603,378.599802364972,-685.5997,100.7202,692.9585,-81.64256
63.09581,396.442666336595,-656.8785,98.22811,664.1823,-81.49514
66.06942,415.126408997877,-629.113,95.37844,636.302,-81.37916
69.18317,434.690677248108,-602.9464,92.9266,610.0653,-81.23846
72.44368,455.17706577402,-577.4159,90.62991,584.4852,-81.07976
75.85784,476.62886572238,-553.2162,88.2416,560.2095,-80.93729
79.43292,499.091755850372,-529.8364,86.11814,536.7894,-80.76803
83.17648,522.613237038917,-507.6248,83.90779,514.5128,-80.61417
87.09646,547.243197779355,-486.5092,81.8314,493.3432,-80.45216
91.20119,573.033977005294,-465.9412,79.93257,472.7477,-80.26562
95.49937,600.040238428907,-446.525,78.29363,453.337,-80.05486
100.0001,628.319159036489,-427.8439,76.25536,434.5864,-79.89419
104.713,657.931183070696,-409.9218,74.67434,416.6679,-79.67579
109.6479,688.938074243097,-392.7164,73.08043,399.4583,-79.45843
114.8155,721.407062636478,-376.4042,71.57845,383.1495,-79.23298
120.2266,755.406006652157,-360.7114,70.09071,367.4581,-79.00375
125.8927,791.007162921167,-345.6163,68.6478,352.3679,-78.76588
131.8258,828.285929667195,-331.1074,67.31149,337.88,-78.50882
138.0386,867.32210334364,-317.2347,66.09339,324.0466,-78.23122
144.5441,908.197365359497,-303.9254,64.76111,310.7485,-77.97118
151.3563,950.999680309066,-291.1045,63.57547,297.9659,-77.68038
158.4895,995.818897742239,-279.0415,62.48191,285.9513,-77.37874
165.9588,1042.74989375716,-267.3046,61.36192,274.2573,-77.07129
173.7802,1091.89319931873,-256.0428,60.38043,263.066,-76.73085
181.9702,1143.35248698453,-245.3718,59.34142,252.4455,-76.40447
190.5462,1197.2370841789,-235.0383,58.38404,242.1812,-76.04995
199.5264,1253.66134487444,-225.0869,57.46968,232.3077,-75.67711
208.9298,1312.74464959197,-215.7705,56.63111,223.0784,-75.29384
218.7763,1374.61203371911,-206.7992,55.80475,214.1964,-74.89844
229.0869,1439.39544414732,-198.1413,54.98173,205.6282,-74.49133
239.8835,1507.23248263481,-189.8768,54.2525,197.4754,-74.05405
251.1888,1578.26577748807,-181.9652,53.49124,189.6646,-73.61856
263.027,1652.64738179153,-174.3674,52.78956,182.1832,-73.15636
275.4231,1730.53437517785,-167.0443,52.10207,174.9812,-72.677
288.4034,1812.09200542064,-160.102,51.46003,168.1689,-72.18154
301.9954,1897.49306011582,-153.3995,50.86513,161.6127,-71.6552
316.228,1986.91912331879,-146.9872,50.2665,155.3447,-71.12041
331.1314,2080.55994722581,-140.8379,49.67796,149.3426,-70.57065
346.7371,2178.61345217406,-134.9643,49.14637,143.634,-69.99124
363.0783,2281.28823991574,-129.3648,48.64636,138.209,-69.39173
380.1897,2388.80233698101,-123.9548,48.17848,132.9885,-68.75999
398.1075,2501.383194678,-118.798,47.64788,127.9973,-68.14512
416.8697,2619.26957404836,-113.8643,47.19178,123.2564,-67.48812
436.5162,2742.71217418587,-109.1934,46.74105,118.7768,-66.8263
457.0885,2871.97174728076,-104.7015,46.32095,114.4903,-66.13494
478.6305,3007.32412516802,-100.3501,45.9233,110.3589,-65.4097
501.1876,3149.0545644606,-96.18902,45.51081,106.4122,-64.67933
524.8079,3297.46528637177,-92.20464,45.15358,102.6671,-63.90852
549.5413,3452.86982184837,-88.36948,44.7728,99.06446,-63.13074
575.4404,3615.59866643754,-84.72334,44.43241,95.66757,-62.32563
602.5601,3785.99676701266,-81.22139,44.08178,92.41276,-61.50972
630.9578,3964.42477841036,-77.85767,43.74713,89.30637,-60.66898
660.694,4151.26283334171,-74.64904,43.41563,86.35621,-59.81786
691.8315,4346.90551584401,-71.56161,43.15058,83.56456,-58.91065
724.4366,4551.76940110314,-68.632,42.86312,80.91723,-58.01375
758.5782,4766.28740058674,-65.82071,42.56314,78.38359,-57.11116
794.3289,4990.91567354812,-63.12959,42.30008,75.99106,-56.17588
831.7645,5226.13048543357,-60.52499,42.04652,73.69656,-55.21241
870.9643,5472.43009283795,-58.04435,41.7902,71.52319,-54.24724
912.0116,5730.33788509735,-55.67346,41.55898,69.47433,-53.25949
954.9933,6000.39987101495,-53.41447,41.33701,67.5415,-52.26402
1000.001,6283.19159036489,-51.24704,41.11295,65.70034,-51.26167
1047.129,6579.30554752165,-49.17384,40.89505,63.95679,-50.25165
1096.479,6889.38074243097,-47.17173,40.67395,62.28598,-49.23036
1148.155,7214.07062636478,-45.26489,40.48396,60.72776,-48.19123
1202.265,7554.05378333627,-43.44363,40.29804,59.25607,-47.15119
1258.926,7910.06534602637,-41.6899,40.09658,57.84274,-46.11606
1318.258,8282.85929667195,-40.01445,39.89668,56.50576,-45.08444
1380.385,8673.21475025109,-38.40986,39.72741,55.25925,-44.03398
1445.441,9081.97365359497,-36.88128,39.5528,54.08006,-42.99822
1513.563,9509.99680309066,-35.40112,39.37512,52.9494,-41.95786
1584.895,9958.18897742239,-33.99819,39.22332,51.90708,-40.91826
1659.588,10427.4989375716,-32.65514,39.05567,50.90878,-39.8996
1737.802,10918.9319931873,-31.35352,38.90157,49.96374,-38.86779
1819.702,11433.5248698453,-30.11905,38.7523,49.08053,-37.85505
1905.462,11972.370841789,-28.92804,38.60084,48.2375,-36.84843
1995.264,12536.6134487444,-27.81322,38.458,47.46149,-35.87485
2089.298,13127.4464959197,-26.71196,38.31926,46.71076,-34.87995
2187.763,13746.1203371911,-25.66927,38.17615,46.00359,-33.9165
2290.87,14393.9607246585,-24.67116,38.03485,45.33559,-32.9693
2398.835,15072.3248263481,-23.71849,37.91298,44.72092,-32.03024
2511.889,15782.664058066,-22.79717,37.77898,44.1244,-31.10826
2630.27,16526.4738179153,-21.91892,37.64909,43.56482,-30.20753
2754.231,17305.3437517785,-21.07993,37.52777,43.04297,-29.32359
2884.034,18120.9200542064,-20.26763,37.41608,42.55279,-28.44362
3019.954,18974.9306011582,-19.49786,37.29548,42.08466,-27.60031
3162.28,19869.1912331879,-18.75434,37.18047,41.64267,-26.76701
3311.314,20805.5994722581,-18.04879,37.0708,41.23109,-25.96023
3467.371,21786.1345217406,-17.36768,36.96051,40.83768,-25.16875
3630.783,22812.8823991574,-16.71623,36.85093,40.46509,-24.39988
3801.897,23888.0233698101,-16.09531,36.74833,40.11856,-23.65282
3981.075,25013.83194678,-15.49294,36.64875,39.78897,-22.91579
4168.697,26192.6957404836,-14.91873,36.54615,39.47391,-22.20608
4365.162,27427.1217418587,-14.3707,36.45023,39.18082,-21.5171
4570.886,28719.7237559929,-13.84492,36.35332,38.90046,-20.849
4786.305,30073.2412516802,-13.3351,36.25482,38.62948,-20.19432
5011.876,31490.545644606,-12.85415,36.16302,38.37959,-19.56776
5248.079,32974.6528637177,-12.38674,36.06672,38.13449,-18.9545
5495.414,34528.704501669,-11.94045,35.98074,37.91026,-18.35877
5754.404,36155.9866643754,-11.50991,35.89179,37.69216,-17.7802
6025.601,37859.9676701266,-11.10433,35.80371,37.48615,-17.23099
6309.579,39644.2540672889,-10.70831,35.72152,37.29202,-16.68725
6606.94,41512.6283334171,-10.3289,35.63963,37.10619,-16.16238
6918.315,43469.0551584401,-9.968226,35.55406,36.92501,-15.66181
7244.366,45517.6940110314,-9.621805,35.47742,36.75904,-15.17413
7585.782,47662.8740058674,-9.292359,35.39847,36.59781,-14.7087
7943.289,49909.1567354812,-8.972769,35.32526,36.44701,-14.25197
8317.645,52261.3048543358,-8.665779,35.24586,36.29555,-13.81313
8709.643,54724.3009283795,-8.36897,35.17405,36.15596,-13.38355
9120.115,57303.3725677882,-8.087792,35.0967,36.01654,-12.97687
9549.933,60003.9987101495,-7.815661,35.02314,35.88461,-12.57984
10000.01,62831.9159036489,-7.5532,34.95252,35.75933,-12.19404
10471.29,65793.0554752165,-7.300107,34.88124,35.63695,-11.82052
10964.79,68893.8074243097,-7.060659,34.81093,35.51976,-11.46569
11481.54,72140.6434317947,-6.829264,34.74224,35.40709,-11.12081
12022.65,75540.5378333626,-6.607388,34.67453,35.29845,-10.78863
12589.26,79100.6534602637,-6.391967,34.60798,35.19332,-10.46439
13182.58,82828.5929667195,-6.187587,34.54578,35.09554,-10.15472
13803.85,86732.1475025109,-5.98862,34.47692,34.99317,-9.853925
14454.41,90819.7365359497,-5.799782,34.41476,34.90005,-9.565942
15135.62,95099.9051990535,-5.616902,34.35365,34.80981,-9.28583
15848.94,99581.8269423708,-5.440754,34.29777,34.72663,-9.013886
16595.88,104274.989375716,-5.273808,34.23668,34.64049,-8.756994
17378.02,109189.319931873,-5.108025,34.17808,34.55768,-8.500125
18197.02,114335.248698453,-4.953715,34.12018,34.47791,-8.260729
19054.62,119723.70841789,-4.803425,34.06385,34.40085,-8.026494
19952.63,125366.071655591,-4.658003,34.00772,34.32524,-7.799214
20892.97,131274.402127344,-4.518639,33.95293,34.25229,-7.580685
21877.63,137461.203371911,-4.385811,33.89924,34.18177,-7.371856
22908.69,143939.544414732,-4.255592,33.84835,34.11482,-7.165927
23988.34,150723.185431628,-4.13167,33.797,34.04861,-6.969803
25118.88,157826.577748807,-4.011678,33.74519,33.98281,-6.779588
26302.69,165264.675347299,-3.897365,33.69804,33.92267,-6.597262
27542.3,173053.374685932,-3.786714,33.64567,33.85809,-6.421437
28840.33,181209.137710211,-3.681594,33.60239,33.80347,-6.252584
30199.53,189749.243179729,-3.579429,33.55645,33.74682,-6.088653
31622.79,198691.849500026,-3.481561,33.5119,33.69227,-5.931197
33113.13,208055.931890728,-3.387641,33.46811,33.63912,-5.779793
34673.7,217861.282385553,-3.294364,33.42684,33.58879,-5.628577
36307.82,228128.761159721,-3.20919,33.38124,33.53515,-5.491398
38018.96,238880.170866248,-3.126307,33.33828,33.48454,-5.357261
39810.73,250138.193804094,-3.044271,33.2963,33.43518,-5.224012
41686.96,261926.894572983,-2.967737,33.25499,33.38715,-5.099672
43651.6,274271.09175488,-2.892657,33.2158,33.34152,-4.977149
45708.84,287197.111896223,-2.820508,33.17632,33.29599,-4.859357
47863.03,300732.286853096,-2.749456,33.13694,33.25081,-4.743112
50118.74,314905.330782354,-2.683342,33.09892,33.20751,-4.634854
52480.77,329746.402973471,-2.622706,33.06334,33.16719,-4.535416
54954.11,345286.856521131,-2.561416,33.02477,33.12395,-4.435009
57544.02,361559.740980048,-2.502916,32.9903,33.08511,-4.338619
60255.98,378599.488205707,-2.446727,32.95713,33.04783,-4.245831
63095.76,396442.352177329,-2.394572,32.92451,33.01147,-4.159749
66069.37,415126.094838612,-2.344144,32.89131,32.97474,-4.076544
69183.12,434690.363088842,-2.295654,32.86274,32.94282,-3.995953
72443.62,455176.688782901,-2.249778,32.82626,32.90327,-3.920688
75857.78,476628.488731261,-2.207315,32.79517,32.86937,-3.850547
79432.85,499091.3160274,-2.164133,32.76363,32.83503,-3.779063
83176.41,522612.797215945,-2.122121,32.7345,32.80321,-3.709196
87096.39,547242.757956383,-2.084607,32.70583,32.77219,-3.64699
91201.12,573033.537182322,-2.047674,32.67411,32.73821,-3.586015
95499.29,600039.735774082,-2.015587,32.64284,32.70501,-3.533339
100000,628318.530717959,-1.982613,32.61638,32.67658,-3.47849
104712.9,657930.554752165,-1.95407,32.5899,32.64843,-3.431311
109647.9,688938.074243097,-1.923521,32.5622,32.61897,-3.380659
114815.4,721406.434317947,-1.898816,32.53565,32.59101,-3.340055
120226.5,755405.378333627,-1.873387,32.51099,32.56492,-3.297918
125892.6,791006.534602637,-1.850907,32.48903,32.54171,-3.260629
131825.7,828285.301348664,-1.829574,32.46222,32.51374,-3.225783
138038.5,867321.475025109,-1.809496,32.4431,32.49353,-3.192332
144544,908196.737040966,-1.790138,32.41734,32.46673,-3.160756
151356.2,950999.051990535,-1.774733,32.38939,32.43797,-3.136309
158489.4,995818.269423708,-1.760357,32.38165,32.42946,-3.111696
165958.8,1042749.89375716,-1.75139,32.34698,32.39436,-3.099189
173780.1,1091892.5710002,-1.727779,32.33697,32.38309,-3.058431
181970.1,1143351.858666,-1.712285,32.31117,32.35651,-3.033471
190546.1,1197236.45586037,-1.716283,32.28544,32.33103,-3.04296
199526.3,1253660.71655591,-1.711638,32.28734,32.33268,-3.034561
208929.7,1312744.02127344,-1.694824,32.26757,32.31205,-3.006645
218776.2,1374611.40540058,-1.692543,32.24991,32.2943,-3.004247
229086.8,1439394.81582879,-1.694733,32.24021,32.28472,-3.00903
239883.4,1507231.85431628,-1.693676,32.21061,32.25511,-3.009916
251188.7,1578265.14916954,-1.701858,32.21673,32.26165,-3.023855
263026.9,1652646.75347299,-1.722674,32.22093,32.26695,-3.060372
275422.9,1730533.11854079,-1.702371,32.18863,32.23362,-3.027401
288403.2,1812090.74878358,-1.711878,32.18205,32.22755,-3.044896
301995.3,1897492.43179729,-1.736119,32.17715,32.22395,-3.088401
316227.8,1986917.86668172,-1.746142,32.17128,32.21864,-3.106761
331131.2,2080558.69058875,-1.766284,32.17388,32.22232,-3.142275
346736.9,2178612.195537,-1.777081,32.17254,32.22158,-3.161575
363078.1,2281286.98327868,-1.798777,32.1595,32.20976,-3.201389
380189.5,2388801.08034395,-1.828306,32.16721,32.21913,-3.253053
398107.3,2501381.93804094,-1.856554,32.17842,32.23193,-3.302054
416869.5,2619268.3174113,-1.885921,32.18715,32.24235,-3.353262
436515.9,2742710.28923027,-1.921792,32.20024,32.25754,-3.415506
457088.3,2871970.4906437,-1.958109,32.21748,32.27693,-3.478037
478630.2,3007322.24021243,-2.003273,32.23635,32.29853,-3.555977
501187.3,3149052.67950501,-2.043536,32.26002,32.32468,-3.624603
524807.5,3297462.77309765,-2.102823,32.29159,32.35998,-3.725832
549540.9,3452867.30857425,-2.15411,32.33107,32.40275,-3.811792
575440,3615596.15316342,-2.212821,32.35672,32.43229,-3.912271
602559.6,3785993.62542001,-2.28574,32.41302,32.49351,-4.033775
630957.4,3964422.26513623,-6.272667,36.78401,37.31501,-9.677389
660693.5,4151259.69174906,-6.869524,37.1644,37.79395,-10.47244
691831,4346902.37425136,-7.532014,37.60063,38.3476,-11.32735
724436,4551765.63119195,-8.328101,38.02409,38.92542,-12.35394
758577.6,4766283.63067555,-9.199807,38.48086,39.5653,-13.44561
794328.3,4990911.90363694,-10.22561,38.90836,40.22964,-14.72507
831763.8,5226126.08720386,-11.40828,39.30331,40.92554,-16.18604
870963.6,5472425.69460824,-12.75485,39.71517,41.71308,-17.80484
912010.8,5730332.8585491,-14.30589,40.0262,42.50595,-19.66756
954992.6,6000395.47278523,-16.01905,40.31192,43.37812,-21.67176
1000000,6283185.30717959,-17.93893,40.388,44.19271,-23.94911
