# Supplementary material for: Mathematical modelling with experimental validation of viscoelastic properties in non-Newtonian fluids
Source: Philos Trans A Math Phys Eng Sci. 2020 May 11;378(2172):20190284. doi: 10.1098/rsta.2019.0284 (PMC7287316; doi:10.1098/rsta.2019.0284)
Supplement: Data results [file rsta20190284supp1.zip › data_results/Data_NN4.txt]

Mathematical models with experimental validation of Non-Newtonian fluid properties
C. Ionescu, I. Birs, D. Copot, C. Muresan, R. Caponetto
Philosophical Transactions A
DOI: 10.1098/rsta.2019.0284

Supplementary Figures 9-12. 

f,omega,ZI,ZR,Z_mod,Z_ph
0.00912,0.0573026500014778,-1465.464,45863.77,45887.17,-1.830123
0.01,0.0628318530717959,-1945.414,44774.86,44817.11,-2.487868
0.010965,0.0688951268932242,-2406.014,43418.62,43485.23,-3.171764
0.012023,0.0755427369482202,-2416.169,43629.63,43696.48,-3.16975
0.013183,0.0828312319045485,-2399.866,40648.54,40719.32,-3.378788
0.014454,0.0908171604299737,-1120.972,34927.13,34945.11,-1.838253
0.015849,0.0995822039334893,-2031.639,35901.14,35958.58,-3.238904
0.017378,0.109189194268167,-2444.33,37418.98,37498.73,-3.737438
0.019055,0.119726096028307,-3859.255,38890.82,39081.83,-5.667083
0.020893,0.131274590622903,-3668.817,37266.86,37447.02,-5.62249
0.022909,0.143941492202177,-3823.077,36311.29,36512,-6.01031
0.025119,0.157827331731044,-4732.929,36902.58,37204.85,-7.308553
0.027542,0.17305148973034,-5610.68,37602.12,38018.4,-8.486594
0.0302,0.189752196276824,-5160.281,35519.2,35892.08,-8.266181
0.033113,0.208055115076638,-5764.641,35686.18,36148.79,-9.176125
0.036308,0.228129892133076,-6141.83,35105.46,35638.68,-9.923669
0.039811,0.250139890264127,-6548.578,35030.39,35637.23,-10.58865
0.043652,0.274273605029003,-6573.014,33808.44,34441.47,-11.00215
0.047863,0.300732098357537,-7165.099,33992.65,34739.59,-11.90278
0.052481,0.329747848106092,-7331.665,32752.75,33563.32,-12.61759
0.057544,0.361559615316342,-7962.369,32528.15,33488.51,-13.75462
0.063096,0.396443860141803,-8210.531,31792.16,32835.26,-14.4806
0.069183,0.434689609106605,-8613.749,31362.58,32523.96,-15.35763
0.075858,0.476629871032029,-8823.527,30316.04,31573.99,-16.22772
0.083177,0.522616504295276,-9304.418,29875.47,31290.82,-17.29868
0.091201,0.573032783200085,-9969.736,29457.32,31098.7,-18.69823
0.1,0.628318530717959,-10387.41,28784,30600.93,-19.84321
0.109648,0.688938702561627,-10940.16,28143.37,30194.97,-21.24258
0.120227,0.75540851992628,-11191.4,27335.49,29537.71,-22.26465
0.131826,0.828287186304256,-11978.43,26744.45,29304.41,-24.12689
0.144544,0.908196737040966,-11515.43,25319.18,27814.85,-24.45655
0.15849,0.995822039334893,-11796.01,24239.99,26957.8,-25.94914
0.17378,1.09189194268167,-11902,23312.16,26174.69,-27.04654
0.190546,1.19723582754184,-12432.14,22362.02,25585.5,-29.07182
0.20893,1.31274590622903,-12617.69,21412.27,24853.4,-30.50973
0.229087,1.43939607246585,-12983.61,20397.93,24179.53,-32.47742
0.251189,1.57826703412513,-12961.57,19358.21,23296.84,-33.80486
0.275423,1.73053374685932,-12978.09,18219.33,22369.06,-35.46323
0.301996,1.89749683002701,-13130.24,17137.54,21589.31,-37.45819
0.331132,2.08056371713699,-13000.83,16105.71,20698.2,-38.91111
0.363079,2.28129263814546,-13042.32,14973.57,19857.23,-41.0566
0.398108,2.50138633627065,-12873.46,13945.73,18979.18,-42.71045
0.436517,2.74271720073411,-12727.63,12905.84,18126.04,-44.60169
0.478631,3.00732726676067,-12443.67,11905.91,17221.95,-46.26518
0.524808,3.2974659146903,-12176.06,10916.62,16353.26,-48.12172
0.575441,3.61560243634873,-11812.48,9958.66,15450.23,-49.86701
0.630958,3.96442603504742,-11421.29,9070.187,14584.72,-51.54525
0.691832,4.34690865743667,-10977.18,8221.588,13714.7,-53.16787
0.758579,4.76629242713498,-10519.4,7425.41,12876.12,-54.78259
0.831765,5.22613362702623,-10023.07,6699.49,12055.92,-56.24096
0.912012,5.73034039837147,-9517.743,6052.005,11278.93,-57.54913
1.000002,6.2831978735502,-8995.605,5444.627,10514.98,-58.81541
1.09648,6.88938702561627,-8493.221,4898.446,9804.569,-60.0259
1.202266,7.55406006652157,-7993.302,4373.569,9111.585,-61.31454
1.318259,8.28286557985725,-7519.337,3893.116,8467.396,-62.62726
1.445442,9.08197993678028,-7061.668,3482.649,7873.754,-63.74857
1.584896,9.9581952606077,-6608.057,3111.668,7304.032,-64.78472
1.737804,10.9189445595579,-6165.186,2780.294,6763.102,-65.72621
1.905464,11.9723834081596,-5755.584,2498.033,6274.306,-66.53824
2.089299,13.127452779105,-5376.557,2234.912,5822.559,-67.42846
2.290871,14.3939670078438,-4999.513,1998.513,5384.161,-68.21135
2.51189,15.7826703412513,-4631.077,1771.32,4958.27,-69.06887
2.754233,17.3053563181492,-4307.675,1586.238,4590.449,-69.78451
3.019957,18.9749494507141,-3987.36,1422.242,4233.417,-70.36931
3.311316,20.8056120386287,-3704.265,1280.784,3919.437,-70.9267
3.630786,22.8129012487133,-3415.243,1145.657,3602.279,-71.45577
3.981078,25.0138507963359,-3175.055,1034.575,3339.359,-71.95208
4.365165,27.4271405914146,-2927.901,921.642,3069.532,-72.52709
4.786308,30.0732601012361,-2702.383,830.1234,2827.008,-72.92398
5.248083,32.974677996459,-2496.089,747.7764,2605.692,-73.32288
5.754408,36.1560117971167,-2301.139,674.4296,2397.936,-73.66493
6.309583,39.6442792000301,-2126.192,611.496,2212.378,-73.95468
6.91832,43.4690865743667,-1962.364,555.0298,2039.345,-74.20711
7.585787,47.6629054217939,-1809.671,504.4458,1878.663,-74.42419
8.31765,52.2613362702623,-1671.67,457.7861,1733.219,-74.68504
9.120122,57.3034165500853,-1544.157,418.0762,1599.753,-74.85053
10.00002,62.831978735502,-1425.032,380.694,1475.007,-75.04286
10.9648,68.8938702561627,-1315.753,348.0313,1361.004,-75.18394
12.02266,75.5406006652157,-1215.511,317.851,1256.382,-75.34554
13.18259,82.8286557985725,-1121.381,290.4412,1158.383,-75.4793
14.45442,90.8197993678028,-1034.916,265.5346,1068.438,-75.60969
15.84896,99.581952606077,-955.9045,243.093,986.3304,-75.73175
17.37804,109.189445595579,-881.8524,222.3833,909.4602,-75.8464
19.05464,119.723834081596,-814.1431,203.4626,839.1817,-75.9686
20.89299,131.27452779105,-750.3601,186.2859,773.1382,-76.05752
22.90871,143.939670078438,-692.0869,170.5397,712.7889,-76.15731
25.1189,157.826703412513,-638.0335,156.469,656.9393,-76.22093
27.54233,173.053563181492,-588.3047,143.7279,605.6073,-76.27108
30.19956,189.749431675288,-542.1971,132.1323,558.0651,-76.3041
33.11316,208.056120386287,-499.6743,121.7101,514.2838,-76.31054
36.30786,228.129012487133,-460.1939,112.1895,473.6717,-76.29926
39.81077,250.138445131506,-423.7709,103.6138,436.2541,-76.2605
43.65164,274.271343082293,-390.1197,95.87319,401.7276,-76.19299
47.86307,300.732538180508,-359.0054,88.92419,369.8546,-76.08807
52.48081,329.746654300884,-329.8251,83.89806,340.3285,-75.72827
57.54407,361.560055139314,-303.5667,77.88313,313.3983,-75.61054
63.09581,396.442666336595,-279.384,72.6349,288.6716,-75.42673
69.18318,434.690740079961,-257.102,67.78882,265.8886,-75.22926
75.85785,476.628928554233,-236.4821,63.40964,244.8358,-74.98996
83.17648,522.613237038917,-217.5607,59.48473,225.5462,-74.70812
91.20119,573.033977005294,-200.1061,55.92673,207.7745,-74.38509
100.0001,628.319159036489,-184.0479,52.70638,191.4461,-74.01971
109.6479,688.938074243097,-169.2882,49.80443,176.4624,-73.60616
120.2266,755.406006652157,-155.7041,47.15863,162.689,-73.14984
131.8258,828.285929667195,-143.1916,44.77229,150.028,-72.63689
144.5441,908.197365359497,-131.6465,42.59037,138.3645,-72.07253
158.4895,995.818897742239,-121.0702,40.63342,127.707,-71.44729
173.7803,1091.89382763726,-111.3125,38.83956,117.8939,-70.76491
190.5463,1197.23771249743,-102.4064,37.21467,108.9587,-70.02877
208.9299,1312.7452779105,-94.18919,35.74244,100.7429,-69.2195
229.087,1439.39607246585,-86.66413,34.40189,93.24249,-68.34907
251.1889,1578.2664058066,-79.73754,33.18282,86.36652,-67.40534
275.4232,1730.53500349638,-73.37373,32.07562,80.07839,-66.38726
301.9955,1897.49368843435,-67.50184,31.04753,74.29971,-65.29989
331.1315,2080.56057554434,-62.14451,30.121,69.0595,-64.14086
363.0785,2281.2894965528,-57.22819,29.28569,64.28622,-62.89956
398.1076,2501.38382299653,-52.7293,28.51828,59.94724,-61.59357
436.5163,2742.7128025044,-48.60712,27.81911,56.00495,-60.21638
478.6306,3007.32475348655,-44.82475,27.18453,52.42382,-58.76476
524.808,3297.4659146903,-41.36311,26.60188,49.17893,-57.25369
575.4405,3615.59929475607,-38.17146,26.05775,46.2176,-55.6806
630.9579,3964.42540672889,-35.25577,25.56724,43.55058,-54.05064
691.8316,4346.90614416254,-32.58561,25.11682,41.14215,-52.37515
758.5782,4766.28740058674,-30.13357,24.70629,38.96707,-50.65193
831.7645,5226.13048543357,-27.86831,24.33258,36.99618,-48.87491
912.0117,5730.33851341588,-25.4195,24.09387,35.02378,-46.53362
1000.001,6283.19159036489,-23.5637,23.7429,33.45105,-44.78296
1096.479,6889.38074243097,-21.86334,23.42516,32.04284,-43.02488
1202.266,7554.06006652157,-20.29622,23.12806,30.77082,-41.26883
1318.258,8282.85929667195,-18.85762,22.85291,29.62879,-39.52855
1445.441,9081.97365359497,-17.5317,22.59958,28.60247,-37.80265
1584.895,9958.18897742239,-16.30843,22.3618,27.67698,-36.10321
1737.802,10918.9319931873,-15.18068,22.14315,26.8472,-34.43336
1905.462,11972.370841789,-14.13568,21.93814,26.09788,-32.79541
2089.298,13127.4464959197,-13.17003,21.7493,25.426,-31.1965
2290.869,14393.9544414732,-12.27272,21.56862,24.81582,-29.64022
2511.888,15782.6577748807,-11.4429,21.4019,24.26894,-28.13197
2754.23,17305.3374685932,-10.67265,21.24374,23.77397,-26.67451
3019.954,18974.9306011582,-9.955696,21.09699,23.32807,-25.26268
3311.313,20805.5931890728,-9.290666,20.95905,22.92593,-23.90661
3630.783,22812.8823991574,-8.672671,20.82837,22.56183,-22.60623
3981.074,25013.8256635947,-8.096802,20.70246,22.22949,-21.36064
4365.161,27427.1154586734,-7.561231,20.58567,21.93039,-20.16857
4786.303,30073.2286853096,-7.061416,20.46794,21.65179,-19.03438
5248.077,32974.6402973471,-6.596522,20.35764,21.39971,-17.95397
5754.402,36155.9740980048,-6.165649,20.25357,21.17127,-16.93144
6309.577,39644.2415009183,-5.763754,20.15111,20.9592,-15.96194
6918.313,43469.0425920695,-5.391627,20.05421,20.76634,-15.04829
7585.779,47662.8551563115,-5.045684,19.96038,20.58824,-14.18633
8317.642,52261.2860047798,-4.725001,19.86888,20.42298,-13.37698
9120.112,57303.3537182322,-4.426538,19.77675,20.26608,-12.61631
10000,62831.8530717959,-4.150303,19.68903,20.1217,-11.90327
10964.79,68893.8074243097,-3.894067,19.60292,19.98596,-11.23539
12022.65,75540.5378333626,-3.655497,19.51872,19.85807,-10.60757
13182.57,82828.5301348664,-3.434757,19.43979,19.7409,-10.02
14454.4,90819.6737040966,-3.229979,19.36229,19.62985,-9.47076
15848.94,99581.8269423708,-3.039549,19.2853,19.52336,-8.956688
17378.01,109189.25710002,-2.861544,19.21249,19.42442,-8.471464
19054.61,119723.645586037,-2.697027,19.13712,19.32623,-8.021961
20892.97,131274.402127344,-2.543224,19.06627,19.23514,-7.59776
22908.68,143939.481582879,-2.400447,18.99925,19.1503,-7.200839
25118.87,157826.514916954,-2.267114,18.93156,19.06682,-6.828831
27542.29,173053.311854079,-2.143372,18.87026,18.9916,-6.480149
30199.53,189749.243179729,-2.027604,18.8066,18.91558,-6.153486
33113.12,208055.869058875,-1.919206,18.74804,18.84602,-5.844912
36307.82,228128.761159721,-1.818358,18.69027,18.77852,-5.556762
39810.73,250138.193804094,-1.717886,18.63331,18.71233,-5.267458
43651.6,274271.09175488,-1.629056,18.57848,18.64977,-5.01117
47863.02,300732.224021243,-1.546071,18.52608,18.59049,-4.770493
52480.76,329746.340141618,-1.46843,18.47794,18.5362,-4.54371
57544.01,361559.678148195,-1.395674,18.43048,18.48325,-4.330538
63095.75,396442.289345476,-1.327545,18.38791,18.43577,-4.129398
69183.12,434690.363088842,-1.261277,18.35041,18.39371,-3.931922
75857.78,476628.488731261,-1.19801,18.31697,18.35611,-3.742065
83176.4,522612.734384092,-1.137223,18.28685,18.32218,-3.558527
91201.11,573033.474350469,-1.079835,18.25883,18.29073,-3.384556
100000,628318.530717959,-1.025601,18.23173,18.26055,-3.219704
109647.8,688937.445924566,-0.9784834,18.20006,18.22634,-3.07741
120226.5,755405.378333627,-0.9349899,18.16712,18.19117,-2.946188
131825.7,828285.301348664,-0.8967727,18.13852,18.16068,-2.830412
144544,908196.737040966,-0.8646303,18.11401,18.13463,-2.732808
158489.3,995817.641105178,-0.8372481,18.09065,18.11001,-2.649799
173780.1,1091892.5710002,-0.8112495,18.06965,18.08785,-2.570607
190546.1,1197236.45586037,-0.7916371,18.04648,18.06384,-2.511758
208929.6,1312743.39295491,-0.7734566,18.02915,18.04574,-2.456502
229086.8,1439394.81582879,-0.7562941,18.01548,18.03135,-2.403879
251188.7,1578265.14916954,-0.7460911,18.00395,18.0194,-2.373003
275422.9,1730533.11854079,-0.734772,17.9992,18.01419,-2.337658
301995.2,1897491.80347876,-0.7313945,17.99481,18.00967,-2.327491
331131.2,2080558.69058875,-0.731832,17.99253,18.00741,-2.329177
363078.1,2281286.98327868,-0.7367544,17.98956,18.00464,-2.345213
398107.2,2501381.3097224,-0.7479949,17.98999,18.00553,-2.380895
436515.9,2742710.28923027,-0.7643953,18.00554,18.02176,-2.430938
478630.1,3007321.6118939,-0.7879254,18.02708,18.04429,-2.502684
524807.5,3297462.77309765,-0.8300704,18.04471,18.06379,-2.633793
575440,3615596.15316342,-1.036344,18.13828,18.16787,-3.27008
630957.4,3964422.26513623,-1.097715,18.18154,18.21464,-3.455054
691831,4346902.37425136,-1.173369,18.24242,18.28012,-3.680248
758577.6,4766283.63067555,-1.263255,18.31441,18.35792,-3.945785
831763.8,5226126.08720386,-1.369431,18.40717,18.45804,-4.254775
912010.9,5730333.48686763,-1.490487,18.52572,18.58558,-4.599823
1000000,6283185.30717959,-1.639766,18.67021,18.74208,-5.019291
