# Supplementary material for: Mathematical modelling with experimental validation of viscoelastic properties in non-Newtonian fluids
Source: Philos Trans A Math Phys Eng Sci. 2020 May 11;378(2172):20190284. doi: 10.1098/rsta.2019.0284 (PMC7287316; doi:10.1098/rsta.2019.0284)
Supplement: Data results [file rsta20190284supp1.zip › data_results/Data_NN_1.txt]

Mathematical models with experimental validation of Non-Newtonian fluid properties
C. Ionescu, I. Birs, D. Copot, C. Muresan, R. Caponetto
Philosophical Transactions A
DOI: 10.1098/rsta.2019.0284

Supplementary Figures 9-12. 

f,omega,ZI,ZR,Z_mod,Z_ph
5,31.4159265358979,-28649.14,594914.5,595603.9,-2.757048
5.011859,31.4904388304558,-28586.17,594989,595675.3,-2.750653
5.308831,33.3563689374995,-28675.3,594674.1,595365,-2.760676
5.623399,35.3328579732084,-28761.63,594300.7,594996.3,-2.770711
5.956606,37.4264592998578,-28869.3,593902.5,594603.7,-2.782929
6.309557,39.6441158372121,-29055.61,593542.6,594253.3,-2.802555
6.683423,41.9931851952661,-29290.81,593278.1,594000.7,-2.826462
7.079441,44.4814396742448,-29583.12,592956.3,593693.8,-2.856169
7.498924,47.1171290964564,-29935.93,592538.1,593293.8,-2.892211
7.943263,49.9089933726632,-30374.72,592145.7,592924.2,-2.936472
8.413931,52.8662876348228,-30938.22,592008.8,592816.6,-2.991541
8.912488,55.9988136520144,-31513.65,591528.5,592367.3,-3.049546
9.440586,59.3169512463653,-32173.35,591017.8,591892.8,-3.115946
9.999976,62.8317022753485,-32858.71,590610.2,591523.5,-3.184379
10.59251,66.5547031981529,-33634.81,590310,591267.4,-3.261085
11.22016,70.4983444562041,-34520.44,589785.9,590795.3,-3.349727
11.88499,74.6755945439763,-35576.2,589332.4,590405.2,-3.45458
12.58922,79.1004021328514,-36556.13,588893.3,590026.8,-3.552134
13.33518,83.7874070445951,-37682.4,588464.4,589669.7,-3.66394
14.12534,88.7521287469161,-38876.31,588024.7,589308.4,-3.782514
14.96232,94.0110291853193,-40289.61,587480.5,588860.4,-3.923221
15.84889,99.5815127831055,-41688.83,586997.9,588476.4,-4.062349
16.788,105.482114936931,-43213.06,586424.3,588014.3,-4.214456
17.78275,111.732313521248,-44663.1,585711.3,587411.7,-4.36062
18.83645,118.352905879423,-46472.04,585099.6,586942.3,-4.541233
19.95258,125.365757496325,-48383.8,584371.9,586371.5,-4.73308
21.13484,132.794116157591,-50232.72,583745.2,585902.5,-4.918327
22.38716,140.662674781479,-52380.73,582946.3,585294.9,-5.134532
23.71368,148.997445755158,-54694.26,582157.4,584721,-5.36724
25.11881,157.826137925836,-57017.22,581347,584136.4,-5.601528
26.60719,167.177905273336,-59383.4,580502.3,583531.8,-5.840845
28.18377,177.083849564929,-62063.84,579475.5,582789.6,-6.113273
29.85376,187.576706196066,-65137.38,578558.3,582213.5,-6.423634
31.62271,198.691346845201,-67783.83,577221.8,581188.1,-6.697636
33.49647,210.464528146382,-71217.8,576007,580393,-7.048309
35.48126,222.935331512219,-74188.63,574788.1,579556.2,-7.354577
37.58366,236.145100302033,-77520.88,573271.8,578489.4,-7.701129
39.81063,250.137565485563,-81984.66,571711.4,577559.9,-8.160704
42.16956,264.959159802228,-85546.08,569537.4,575926.2,-8.542126
44.66826,280.658954929278,-90095.93,568043.5,575144.1,-9.012464
47.31503,297.289101304761,-92764.94,566134.6,573684.4,-9.305602
50.11862,314.904576800117,-97261.79,564306.8,572627.3,-9.779204
53.08833,333.563815038701,-102755.6,560913.3,570247.7,-10.3811
56.23402,353.328768227643,-106720.6,559161,569254.2,-10.80543
59.56609,374.264781494137,-112018,555784,566960.2,-11.39528
63.09561,396.441409699533,-117905.3,553722.4,566136.2,-12.02059
66.83426,419.93204044822,-123407.7,550219,563888.6,-12.64156
70.79444,444.814585238007,-128361.6,546353.9,561230.2,-13.22141
74.98927,471.171479460123,-134240.4,542586.1,558945.6,-13.89641
79.43267,499.090185054045,-140590,537840.4,555911.7,-14.64918
84.13935,528.663127675641,-146696.1,533323.9,553131.2,-15.37945
89.12492,559.988387847556,-152752.1,528375.1,550012.3,-16.12447
94.40591,593.169826622918,-158956.8,522603,546242.7,-16.91785
99.99981,628.31733691275,-165313.9,516725,542525,-17.74084
105.9252,665.547660300059,-171802.3,510625.4,538752.5,-18.59575
112.2016,704.983444562041,-178309.8,503881.2,534500.3,-19.48748
118.85,746.756573758294,-184969,496568.4,529899.7,-20.43008
125.8923,791.004649647045,-191289.1,488697,524801.2,-21.37671
133.3519,837.874698764481,-197932.8,480429.8,519605.8,-22.39122
141.2535,887.521915787692,-204103.6,471382.3,513672.7,-23.41211
149.6233,940.110920171723,-210245.7,461915.5,507512.7,-24.47315
158.489,995.815756149585,-216071.2,451821.4,500828.7,-25.55817
167.8801,1054.82177768784,-221550.2,441422.6,493901.2,-26.65209
177.8276,1117.32376353101,-226977.8,430368.8,486555.4,-27.80731
188.3646,1183.52968711276,-231687.6,418901.5,478704.1,-28.94627
199.5259,1253.65820328178,-236053.4,406910.3,470422.4,-30.11852
211.3485,1327.94178989444,-239867.7,394534.9,461729.6,-31.29859
223.8717,1406.62737613332,-243386.7,381856.3,452825.9,-32.51253
237.137,1489.97571418865,-246056,368763.9,443317.4,-33.71301
251.1882,1578.26200757689,-248192.5,355540.4,433599.4,-34.91778
266.0721,1671.78030937042,-249548.1,342112.7,423456.4,-36.10823
281.8378,1770.83912396782,-250226.4,328561,412995.9,-37.29227
298.5378,1875.76831859772,-250267.7,314953.3,402280.3,-38.4713
316.2273,1986.91472508907,-249641.3,301423.7,391378.3,-39.63179
334.9649,2104.64653810088,-248352,288036.6,380320.6,-40.7687
354.8128,2229.35457175925,-246407.7,274875.3,369152,-41.87415
375.8368,2361.45225965739,-242168.5,262262.7,356969.7,-42.71881
398.1066,2501.37753981122,-239057,249662.7,345658.4,-43.75683
421.6959,2649.59348297787,-235554.2,237477.3,334486.6,-44.76707
446.6829,2806.59143424837,-231491.3,225771.5,323358.9,-45.71667
473.1505,2972.89226968467,-227084.8,214515.1,312384.8,-46.63043
501.1865,3149.04765295676,-222295.2,203665.7,301487.8,-47.50425
530.8837,3335.64066366114,-217139.7,193454.5,290816.6,-48.30147
562.3405,3533.28956723202,-211806.6,183741.1,280397.7,-49.05854
595.6613,3742.65032821549,-206300.8,174416.7,270150.3,-49.78719
630.9565,3964.41661026946,-200659.4,165699.9,260231.9,-50.45089
668.343,4199.32291775633,-194984.1,157471.3,250631.2,-51.07528
707.9448,4448.14836565419,-189284.4,149689.1,241320.2,-51.66249
749.8932,4711.71793619388,-183546.8,142429.8,232326.7,-52.18904
794.3271,4990.90436381457,-177927,135583.5,223698.2,-52.69196
841.394,5286.63441834906,-172398.7,129211.8,215446.1,-53.14866
891.2497,5599.88702006821,-166992.8,123186.3,207512.5,-53.58475
944.0596,5931.70140782184,-161638.5,117577.8,199878.9,-53.9674
999.9987,6283.17713903869,-156474.9,112266,192582.6,-54.3417
1059.252,6655.47660300059,-151469.3,107298.2,185622.8,-54.68691
1122.017,7049.84072880572,-146593.2,102617.9,178941.3,-55.00729
1188.501,7467.57202076825,-141874.2,98142.58,172511.6,-55.32615
1258.924,7910.05277965575,-137340,93945.58,166397.2,-55.62644
1333.52,8378.75327083012,-132993.5,89907.25,160532.2,-55.94022
1412.536,8875.22544106222,-128843,86058.38,154940.5,-56.25976
1496.234,9401.11548490254,-124822.7,82350.77,149540.4,-56.58548
1584.891,9958.16384468116,-121008.9,78815.34,144412.6,-56.92305
1678.802,10548.2240600637,-117364.9,75373.77,139483.8,-57.29071
1778.277,11173.2439184954,-113850.1,72014.13,134714,-57.68522
1883.647,11835.3031543129,-110451.9,68747.21,130099.2,-58.10113
1995.26,12536.5883160031,-107167.4,65554.7,125627.5,-58.54573
2113.487,13279.4304653151,-103991.2,62447.13,121300.5,-59.01501
2238.719,14066.2863277038,-100927,59407.55,117113.2,-59.51812
2371.371,14899.7634250718,-97915.58,56409.53,113002.2,-60.0536
2511.884,15782.6326421395,-94977.71,53499.11,109008.8,-60.60828
2660.722,16717.8093768895,-92110.83,50643.39,105115,-61.1976
2818.38,17708.4038060488,-89296.27,47853.53,101310.3,-61.81331
2985.38,18757.6957523478,-86507.54,45121.64,97568.01,-62.45381
3162.275,19869.1598172613,-83760.91,42467.62,93911.61,-63.11454
3349.651,21046.4779473794,-81054.36,39893.87,90340.08,-63.79421
3548.131,22293.5645671484,-78368.87,37400.27,86835.82,-64.48795
3758.371,23614.5414461299,-75722.13,34990.16,83415.53,-65.19899
3981.068,25013.7879644828,-73088.31,32664.59,80055.46,-65.9192
4216.961,26495.9473961493,-70495.77,30442.68,76788.09,-66.64353
4466.832,28065.9331920396,-67928.8,28306.63,73590.67,-67.378
4731.508,29728.9415464027,-65382.6,26267.84,70461.93,-68.11192
5011.868,31490.4953791235,-62886.08,24335.03,67430.35,-68.84506
5308.839,33356.419202982,-60423.29,22497.66,64475.72,-69.57797
5623.408,35332.9145218761,-58002.2,20763.65,61606.69,-70.30363
5956.616,37426.5221317108,-55623.7,19128.61,58820.91,-71.02226
6309.567,39644.1786690652,-53290.36,17595.77,56120.17,-71.72746
6683.433,41993.2480271192,-51011.61,16161.91,53510.67,-72.42034
7079.452,44481.5087892831,-48786.16,14826.75,50989.43,-73.09529
7498.936,47117.2044946801,-46608.39,13578.67,48546.08,-73.7573
7943.275,49909.0687708869,-44498.02,12425.76,46200.36,-74.39798
8413.944,52866.3693162318,-42445.48,11358.02,43938.86,-75.01916
8912.502,55998.9016166087,-40474.85,10398.68,41789.3,-75.59136
9440.601,59317.0454941449,-38539.93,9493.076,39691.87,-76.16248
9999.991,62831.7965231281,-36681.75,8665.762,37691.46,-76.70804
10592.53,66554.828861859,-34897.94,7907.768,35782.66,-77.23255
11220.17,70498.4072880572,-33180.96,7214.012,33956.12,-77.73398
11885.01,74675.7202076825,-31530.47,6583.617,32210.48,-78.20599
12589.24,79100.5277965575,-29947.58,6006.536,30544,-78.65876
13335.2,83787.5327083012,-28438.04,5483.69,28961.92,-79.08565
14125.36,88752.2544106222,-26996.58,5007.871,27457.13,-79.49107
14962.34,94011.1548490254,-25618.98,4574.963,26024.27,-79.87501
15848.92,99581.7012786647,-24306.56,4181.422,24663.6,-80.23903
16788.03,105482.30343249,-23054.83,3824.824,23369.95,-80.58036
17782.78,111732.502016807,-21865.23,3498.594,22143.36,-80.90932
18836.48,118353.094374982,-20729.65,3206.868,20976.24,-81.20608
19952.61,125365.945991884,-19652.46,2936.003,19870.56,-81.50307
21134.87,132794.304653151,-18627.94,2690.872,18821.29,-81.78028
22387.19,140662.863277038,-17656.62,2467.946,17828.26,-82.04306
23713.72,148997.697082571,-16734.77,2262.692,16887.04,-82.29979
25118.85,157826.389253248,-15860.16,2074.777,15995.29,-82.54707
26607.23,167178.156600748,-15031.03,1902.92,15151.01,-82.78477
28183.81,177084.100892341,-14244.53,1744.015,14350.9,-83.01979
29853.8,187576.957523478,-13498.58,1597.522,13592.78,-83.25059
31622.75,198691.598172613,-12786.59,1460.748,12869.76,-83.48275
33496.52,210464.842305647,-12105.06,1330.7,12177.99,-83.72671
35481.31,222935.645671484,-11478.62,1221.929,11543.47,-83.9236
37583.71,236145.414461298,-10878.62,1119.551,10936.07,-84.12421
39810.69,250137.942476681,-10309.07,1023.02,10359.7,-84.33281
42169.63,264959.599625199,-9763.862,932.8809,9808.327,-84.54228
44668.33,280659.394752249,-9246.415,848.8547,9285.297,-84.75474
47315.1,297289.541127733,-8755.903,771.8028,8789.853,-84.96259
50118.7,314905.079454942,-8289.613,700.7159,8319.176,-85.16831
53088.41,333564.317693526,-7847.825,635.1121,7873.483,-85.37323
56234.1,353329.270882468,-7427.347,574.4211,7449.527,-85.57762
59566.18,374265.346980815,-7027.864,519.6286,7047.048,-85.77134
63095.7,396441.975186211,-6648.875,468.4792,6665.359,-85.9696
66834.36,419932.668766751,-6288.989,421.7367,6303.114,-86.16352
70794.55,444815.276388391,-5947.926,379.2427,5960.004,-86.35173
74989.39,471172.23344236,-5621.146,339.1606,5631.369,-86.54716
79432.79,499090.939036282,-5313.17,304.3552,5321.88,-86.7215
84139.48,528663.944489731,-5022.85,272.5379,5030.238,-86.8942
89125.05,559989.204661646,-4748.992,247.4193,4755.433,-87.01762
94406.05,593170.706268861,-4487.575,220.3335,4492.98,-87.18912
99999.96,628318.279390546,-4241.799,195.0833,4246.283,-87.36678
105925.3,665548.28861859,-4010.958,173.57,4014.712,-87.52213
112201.8,704984.701199103,-3788.681,156.2918,3791.903,-87.63776
118850.2,746757.830395355,-3580.198,141.2192,3582.982,-87.74117
125892.5,791005.906284106,-3383.229,125.2621,3385.547,-87.87962
133352.1,837875.955401543,-3195.787,112.9742,3197.784,-87.97538
141253.7,887523.172424753,-3017.749,98.79117,3019.366,-88.12499
149623.5,940112.176808785,-2855.085,88.99379,2856.471,-88.21465
158489.3,995817.641105178,-2698.675,79.71352,2699.852,-88.30809
167880.4,1054823.66264343,-2549.572,71.04503,2550.561,-88.40384
177827.9,1117325.6484866,-2408.898,62.86452,2409.718,-88.5051
188364.9,1183531.57206835,-2276.412,56.50855,2277.114,-88.57801
199526.2,1253660.08823738,-2150.728,50.62646,2151.324,-88.65155
211348.9,1327944.30316857,-2032.789,44.77762,2033.282,-88.73811
223872.1,1406629.88940744,-1920.759,39.75623,1921.17,-88.81425
237137.3,1489977.59914424,-1815.793,35.21891,1816.135,-88.88884
251188.6,1578264.52085101,-1716.902,31.14945,1717.184,-88.96061
266072.4,1671782.19432601,-1623.006,27.20797,1623.234,-89.03959
281838.2,1770841.63724194,-1534.869,23.72657,1535.053,-89.11437
298538.2,1875770.83187184,-1451.803,20.75222,1451.951,-89.18106
316227.7,1986917.23836319,-1373.346,17.51928,1373.457,-89.26914
334965.4,2104649.67969353,-1299.226,14.81703,1299.31,-89.3466
354813.3,2229357.7133519,-1229.584,12.04234,1229.643,-89.43887
375837.3,2361455.40125005,-1163.958,9.41431,1163.997,-89.53659
398107.1,2501380.68140387,-1102.291,6.892261,1102.313,-89.64175
421696.4,2649596.62457053,-1044.128,4.210041,1044.136,-89.76898
446683.5,2806595.20415955,-989.4933,1.605098,989.4946,-89.90706
473151.2,2972896.66791439,-937.9406,-0.8329806,937.941,-90.05088
501187.2,3149052.05118648,-889.769,-3.552216,889.7761,-90.22874
530884.4,3335645.06189085,-843.8423,-6.291695,843.8658,-90.42719
562341.3,3533294.59378027,-800.9185,-9.003209,800.9691,-90.64404
595662.1,3742655.35476374,-760.7219,-12.20668,760.8198,-90.9193
630957.3,3964421.6368177,-722.8962,-15.58245,723.0642,-91.23485
668343.8,4199327.94430457,-687.3024,-19.14665,687.5691,-91.59571
707945.7,4448154.02052097,-653.7615,-23.32876,654.1776,-92.04367
749894.1,4711723.59106066,-622.2813,-27.87323,622.9052,-92.56468
794328.2,4990911.27531841,-592.7567,-33.05211,593.6775,-93.19151
841395.1,5286641.3298529,-564.6249,-38.74266,565.9526,-93.92529
891250.9,5599894.55989058,-537.9216,-45.12708,539.8112,-94.7954
944060.9,5931709.57596274,-512.3553,-52.31867,515.0197,-95.83049
1000000,6283185.30717959,-487.763,-59.80819,491.4161,-96.99056
