# Supplementary material for: Mathematical modelling with experimental validation of viscoelastic properties in non-Newtonian fluids
Source: Philos Trans A Math Phys Eng Sci. 2020 May 11;378(2172):20190284. doi: 10.1098/rsta.2019.0284 (PMC7287316; doi:10.1098/rsta.2019.0284)
Supplement: Data appendix [file rsta20190284supp2.zip › data_appendix/data_NN1.txt]

Mathematical models with experimental validation of Non-Newtonian fluid properties
C. Ionescu, I. Birs, D. Copot, C. Muresan, R. Caponetto
Philosophical Transactions A
DOI: 10.1098/rsta.2019.0284

Supplementary Table 3-6. 

   5.0000000e+00
   5.0118590e+00
   5.3088310e+00
   5.6233990e+00
   5.9566060e+00
   6.3095570e+00
   6.6834230e+00
   7.0794410e+00
   7.4989240e+00
   7.9432630e+00
   8.4139310e+00
   8.9124880e+00
   9.4405860e+00
   9.9999760e+00
   1.0592510e+01
   1.1220160e+01
   1.1884990e+01
   1.2589220e+01
   1.3335180e+01
   1.4125340e+01
   1.4962320e+01
   1.5848890e+01
   1.6788000e+01
   1.7782750e+01
   1.8836450e+01
   1.9952580e+01
   2.1134840e+01
   2.2387160e+01
   2.3713680e+01
   2.5118810e+01
   2.6607190e+01
   2.8183770e+01
   2.9853760e+01
   3.1622710e+01
   3.3496470e+01
   3.5481260e+01
   3.7583660e+01
   3.9810630e+01
   4.2169560e+01
   4.4668260e+01
   4.7315030e+01
   5.0118620e+01
   5.3088330e+01
   5.6234020e+01
   5.9566090e+01
   6.3095610e+01
   6.6834260e+01
   7.0794440e+01
   7.4989270e+01
   7.9432670e+01
   8.4139350e+01
   8.9124920e+01
   9.4405910e+01
   9.9999810e+01
   1.0592520e+02
   1.1220160e+02
   1.1885000e+02
   1.2589230e+02
   1.3335190e+02
   1.4125350e+02
   1.4962330e+02
   1.5848900e+02
   1.6788010e+02
   1.7782760e+02
   1.8836460e+02
   1.9952590e+02
   2.1134850e+02
   2.2387170e+02
   2.3713700e+02
   2.5118820e+02
   2.6607210e+02
   2.8183780e+02
   2.9853780e+02
   3.1622730e+02
   3.3496490e+02
   3.5481280e+02
   3.7583680e+02
   3.9810660e+02
   4.2169590e+02
   4.4668290e+02
   4.7315050e+02
   5.0118650e+02
   5.3088370e+02
   5.6234050e+02
   5.9566130e+02
   6.3095650e+02
   6.6834300e+02
   7.0794480e+02
   7.4989320e+02
   7.9432710e+02
   8.4139400e+02
   8.9124970e+02
   9.4405960e+02
   9.9999870e+02
   1.0592520e+03
   1.1220170e+03
   1.1885010e+03
   1.2589240e+03
   1.3335200e+03
   1.4125360e+03
   1.4962340e+03
   1.5848910e+03
   1.6788020e+03
   1.7782770e+03
   1.8836470e+03
   1.9952600e+03
   2.1134870e+03
   2.2387190e+03
   2.3713710e+03
   2.5118840e+03
   2.6607220e+03
   2.8183800e+03
   2.9853800e+03
   3.1622750e+03
   3.3496510e+03
   3.5481310e+03
   3.7583710e+03
   3.9810680e+03
   4.2169610e+03
   4.4668320e+03
   4.7315080e+03
   5.0118680e+03
   5.3088390e+03
   5.6234080e+03
   5.9566160e+03
   6.3095670e+03
   6.6834330e+03
   7.0794520e+03
   7.4989360e+03
   7.9432750e+03
   8.4139440e+03
   8.9125020e+03
   9.4406010e+03
   9.9999910e+03
   1.0592530e+04
   1.1220170e+04
   1.1885010e+04
   1.2589240e+04
   1.3335200e+04
   1.4125360e+04
   1.4962340e+04
   1.5848920e+04
   1.6788030e+04
   1.7782780e+04
   1.8836480e+04
   1.9952610e+04
   2.1134870e+04
   2.2387190e+04
   2.3713720e+04
   2.5118850e+04
   2.6607230e+04
   2.8183810e+04
   2.9853800e+04
   3.1622750e+04
   3.3496520e+04
   3.5481310e+04
   3.7583710e+04
   3.9810690e+04
   4.2169630e+04
   4.4668330e+04
   4.7315100e+04
   5.0118700e+04
   5.3088410e+04
   5.6234100e+04
   5.9566180e+04
   6.3095700e+04
   6.6834360e+04
   7.0794550e+04
   7.4989390e+04
   7.9432790e+04
   8.4139480e+04
   8.9125050e+04
   9.4406050e+04
   9.9999960e+04
   1.0592530e+05
   1.1220180e+05
   1.1885020e+05
   1.2589250e+05
   1.3335210e+05
   1.4125370e+05
   1.4962350e+05
   1.5848930e+05
   1.6788040e+05
   1.7782790e+05
   1.8836490e+05
   1.9952620e+05
   2.1134890e+05
   2.2387210e+05
   2.3713730e+05
   2.5118860e+05
   2.6607240e+05
   2.8183820e+05
   2.9853820e+05
   3.1622770e+05
   3.3496540e+05
   3.5481330e+05
   3.7583730e+05
   3.9810710e+05
   4.2169640e+05
   4.4668350e+05
   4.7315120e+05
   5.0118720e+05
   5.3088440e+05
   5.6234130e+05
   5.9566210e+05
   6.3095730e+05
   6.6834380e+05
   7.0794570e+05
   7.4989410e+05
   7.9432820e+05
   8.4139510e+05
   8.9125090e+05
   9.4406090e+05
   1.0000000e+06
   3.1415927e+01
   3.1490439e+01
   3.3356369e+01
   3.5332858e+01
   3.7426459e+01
   3.9644116e+01
   4.1993185e+01
   4.4481440e+01
   4.7117129e+01
   4.9908993e+01
   5.2866288e+01
   5.5998814e+01
   5.9316951e+01
   6.2831702e+01
   6.6554703e+01
   7.0498344e+01
   7.4675595e+01
   7.9100402e+01
   8.3787407e+01
   8.8752129e+01
   9.4011029e+01
   9.9581513e+01
   1.0548211e+02
   1.1173231e+02
   1.1835291e+02
   1.2536576e+02
   1.3279412e+02
   1.4066267e+02
   1.4899745e+02
   1.5782614e+02
   1.6717791e+02
   1.7708385e+02
   1.8757671e+02
   1.9869135e+02
   2.1046453e+02
   2.2293533e+02
   2.3614510e+02
   2.5013757e+02
   2.6495916e+02
   2.8065895e+02
   2.9728910e+02
   3.1490458e+02
   3.3356382e+02
   3.5332877e+02
   3.7426478e+02
   3.9644141e+02
   4.1993204e+02
   4.4481459e+02
   4.7117148e+02
   4.9909019e+02
   5.2866313e+02
   5.5998839e+02
   5.9316983e+02
   6.2831734e+02
   6.6554766e+02
   7.0498344e+02
   7.4675657e+02
   7.9100465e+02
   8.3787470e+02
   8.8752192e+02
   9.4011092e+02
   9.9581576e+02
   1.0548218e+03
   1.1173238e+03
   1.1835297e+03
   1.2536582e+03
   1.3279418e+03
   1.4066274e+03
   1.4899757e+03
   1.5782620e+03
   1.6717803e+03
   1.7708391e+03
   1.8757683e+03
   1.9869147e+03
   2.1046465e+03
   2.2293546e+03
   2.3614523e+03
   2.5013775e+03
   2.6495935e+03
   2.8065914e+03
   2.9728923e+03
   3.1490477e+03
   3.3356407e+03
   3.5332896e+03
   3.7426503e+03
   3.9644166e+03
   4.1993229e+03
   4.4481484e+03
   4.7117179e+03
   4.9909044e+03
   5.2866344e+03
   5.5998870e+03
   5.9317014e+03
   6.2831771e+03
   6.6554766e+03
   7.0498407e+03
   7.4675720e+03
   7.9100528e+03
   8.3787533e+03
   8.8752254e+03
   9.4011155e+03
   9.9581638e+03
   1.0548224e+04
   1.1173244e+04
   1.1835303e+04
   1.2536588e+04
   1.3279430e+04
   1.4066286e+04
   1.4899763e+04
   1.5782633e+04
   1.6717809e+04
   1.7708404e+04
   1.8757696e+04
   1.9869160e+04
   2.1046478e+04
   2.2293565e+04
   2.3614541e+04
   2.5013788e+04
   2.6495947e+04
   2.8065933e+04
   2.9728942e+04
   3.1490495e+04
   3.3356419e+04
   3.5332915e+04
   3.7426522e+04
   3.9644179e+04
   4.1993248e+04
   4.4481509e+04
   4.7117204e+04
   4.9909069e+04
   5.2866369e+04
   5.5998902e+04
   5.9317045e+04
   6.2831797e+04
   6.6554829e+04
   7.0498407e+04
   7.4675720e+04
   7.9100528e+04
   8.3787533e+04
   8.8752254e+04
   9.4011155e+04
   9.9581701e+04
   1.0548230e+05
   1.1173250e+05
   1.1835309e+05
   1.2536595e+05
   1.3279430e+05
   1.4066286e+05
   1.4899770e+05
   1.5782639e+05
   1.6717816e+05
   1.7708410e+05
   1.8757696e+05
   1.9869160e+05
   2.1046484e+05
   2.2293565e+05
   2.3614541e+05
   2.5013794e+05
   2.6495960e+05
   2.8065939e+05
   2.9728954e+05
   3.1490508e+05
   3.3356432e+05
   3.5332927e+05
   3.7426535e+05
   3.9644198e+05
   4.1993267e+05
   4.4481528e+05
   4.7117223e+05
   4.9909094e+05
   5.2866394e+05
   5.5998920e+05
   5.9317071e+05
   6.2831828e+05
   6.6554829e+05
   7.0498470e+05
   7.4675783e+05
   7.9100591e+05
   8.3787596e+05
   8.8752317e+05
   9.4011218e+05
   9.9581764e+05
   1.0548237e+06
   1.1173256e+06
   1.1835316e+06
   1.2536601e+06
   1.3279443e+06
   1.4066299e+06
   1.4899776e+06
   1.5782645e+06
   1.6717822e+06
   1.7708416e+06
   1.8757708e+06
   1.9869172e+06
   2.1046497e+06
   2.2293577e+06
   2.3614554e+06
   2.5013807e+06
   2.6495966e+06
   2.8065952e+06
   2.9728967e+06
   3.1490521e+06
   3.3356451e+06
   3.5332946e+06
   3.7426554e+06
   3.9644216e+06
   4.1993279e+06
   4.4481540e+06
   4.7117236e+06
   4.9909113e+06
   5.2866413e+06
   5.5998946e+06
   5.9317096e+06
   6.2831853e+06
  -2.8649140e+04
  -2.8586170e+04
  -2.8675300e+04
  -2.8761630e+04
  -2.8869300e+04
  -2.9055610e+04
  -2.9290810e+04
  -2.9583120e+04
  -2.9935930e+04
  -3.0374720e+04
  -3.0938220e+04
  -3.1513650e+04
  -3.2173350e+04
  -3.2858710e+04
  -3.3634810e+04
  -3.4520440e+04
  -3.5576200e+04
  -3.6556130e+04
  -3.7682400e+04
  -3.8876310e+04
  -4.0289610e+04
  -4.1688830e+04
  -4.3213060e+04
  -4.4663100e+04
  -4.6472040e+04
  -4.8383800e+04
  -5.0232720e+04
  -5.2380730e+04
  -5.4694260e+04
  -5.7017220e+04
  -5.9383400e+04
  -6.2063840e+04
  -6.5137380e+04
  -6.7783830e+04
  -7.1217800e+04
  -7.4188630e+04
  -7.7520880e+04
  -8.1984660e+04
  -8.5546080e+04
  -9.0095930e+04
  -9.2764940e+04
  -9.7261790e+04
  -1.0275560e+05
  -1.0672060e+05
  -1.1201800e+05
  -1.1790530e+05
  -1.2340770e+05
  -1.2836160e+05
  -1.3424040e+05
  -1.4059000e+05
  -1.4669610e+05
  -1.5275210e+05
  -1.5895680e+05
  -1.6531390e+05
  -1.7180230e+05
  -1.7830980e+05
  -1.8496900e+05
  -1.9128910e+05
  -1.9793280e+05
  -2.0410360e+05
  -2.1024570e+05
  -2.1607120e+05
  -2.2155020e+05
  -2.2697780e+05
  -2.3168760e+05
  -2.3605340e+05
  -2.3986770e+05
  -2.4338670e+05
  -2.4605600e+05
  -2.4819250e+05
  -2.4954810e+05
  -2.5022640e+05
  -2.5026770e+05
  -2.4964130e+05
  -2.4835200e+05
  -2.4640770e+05
  -2.4216850e+05
  -2.3905700e+05
  -2.3555420e+05
  -2.3149130e+05
  -2.2708480e+05
  -2.2229520e+05
  -2.1713970e+05
  -2.1180660e+05
  -2.0630080e+05
  -2.0065940e+05
  -1.9498410e+05
  -1.8928440e+05
  -1.8354680e+05
  -1.7792700e+05
  -1.7239870e+05
  -1.6699280e+05
  -1.6163850e+05
  -1.5647490e+05
  -1.5146930e+05
  -1.4659320e+05
  -1.4187420e+05
  -1.3734000e+05
  -1.3299350e+05
  -1.2884300e+05
  -1.2482270e+05
  -1.2100890e+05
  -1.1736490e+05
  -1.1385010e+05
  -1.1045190e+05
  -1.0716740e+05
  -1.0399120e+05
  -1.0092700e+05
  -9.7915580e+04
  -9.4977710e+04
  -9.2110830e+04
  -8.9296270e+04
  -8.6507540e+04
  -8.3760910e+04
  -8.1054360e+04
  -7.8368870e+04
  -7.5722130e+04
  -7.3088310e+04
  -7.0495770e+04
  -6.7928800e+04
  -6.5382600e+04
  -6.2886080e+04
  -6.0423290e+04
  -5.8002200e+04
  -5.5623700e+04
  -5.3290360e+04
  -5.1011610e+04
  -4.8786160e+04
  -4.6608390e+04
  -4.4498020e+04
  -4.2445480e+04
  -4.0474850e+04
  -3.8539930e+04
  -3.6681750e+04
  -3.4897940e+04
  -3.3180960e+04
  -3.1530470e+04
  -2.9947580e+04
  -2.8438040e+04
  -2.6996580e+04
  -2.5618980e+04
  -2.4306560e+04
  -2.3054830e+04
  -2.1865230e+04
  -2.0729650e+04
  -1.9652460e+04
  -1.8627940e+04
  -1.7656620e+04
  -1.6734770e+04
  -1.5860160e+04
  -1.5031030e+04
  -1.4244530e+04
  -1.3498580e+04
  -1.2786590e+04
  -1.2105060e+04
  -1.1478620e+04
  -1.0878620e+04
  -1.0309070e+04
  -9.7638620e+03
  -9.2464150e+03
  -8.7559030e+03
  -8.2896130e+03
  -7.8478250e+03
  -7.4273470e+03
  -7.0278640e+03
  -6.6488750e+03
  -6.2889890e+03
  -5.9479260e+03
  -5.6211460e+03
  -5.3131700e+03
  -5.0228500e+03
  -4.7489920e+03
  -4.4875750e+03
  -4.2417990e+03
  -4.0109580e+03
  -3.7886810e+03
  -3.5801980e+03
  -3.3832290e+03
  -3.1957870e+03
  -3.0177490e+03
  -2.8550850e+03
  -2.6986750e+03
  -2.5495720e+03
  -2.4088980e+03
  -2.2764120e+03
  -2.1507280e+03
  -2.0327890e+03
  -1.9207590e+03
  -1.8157930e+03
  -1.7169020e+03
  -1.6230060e+03
  -1.5348690e+03
  -1.4518030e+03
  -1.3733460e+03
  -1.2992260e+03
  -1.2295840e+03
  -1.1639580e+03
  -1.1022910e+03
  -1.0441280e+03
  -9.8949330e+02
  -9.3794060e+02
  -8.8976900e+02
  -8.4384230e+02
  -8.0091850e+02
  -7.6072190e+02
  -7.2289620e+02
  -6.8730240e+02
  -6.5376150e+02
  -6.2228130e+02
  -5.9275670e+02
  -5.6462490e+02
  -5.3792160e+02
  -5.1235530e+02
  -4.8776300e+02
   5.9491450e+05
   5.9498900e+05
   5.9467410e+05
   5.9430070e+05
   5.9390250e+05
   5.9354260e+05
   5.9327810e+05
   5.9295630e+05
   5.9253810e+05
   5.9214570e+05
   5.9200880e+05
   5.9152850e+05
   5.9101780e+05
   5.9061020e+05
   5.9031000e+05
   5.8978590e+05
   5.8933240e+05
   5.8889330e+05
   5.8846440e+05
   5.8802470e+05
   5.8748050e+05
   5.8699790e+05
   5.8642430e+05
   5.8571130e+05
   5.8509960e+05
   5.8437190e+05
   5.8374520e+05
   5.8294630e+05
   5.8215740e+05
   5.8134700e+05
   5.8050230e+05
   5.7947550e+05
   5.7855830e+05
   5.7722180e+05
   5.7600700e+05
   5.7478810e+05
   5.7327180e+05
   5.7171140e+05
   5.6953740e+05
   5.6804350e+05
   5.6613460e+05
   5.6430680e+05
   5.6091330e+05
   5.5916100e+05
   5.5578400e+05
   5.5372240e+05
   5.5021900e+05
   5.4635390e+05
   5.4258610e+05
   5.3784040e+05
   5.3332390e+05
   5.2837510e+05
   5.2260300e+05
   5.1672500e+05
   5.1062540e+05
   5.0388120e+05
   4.9656840e+05
   4.8869700e+05
   4.8042980e+05
   4.7138230e+05
   4.6191550e+05
   4.5182140e+05
   4.4142260e+05
   4.3036880e+05
   4.1890150e+05
   4.0691030e+05
   3.9453490e+05
   3.8185630e+05
   3.6876390e+05
   3.5554040e+05
   3.4211270e+05
   3.2856100e+05
   3.1495330e+05
   3.0142370e+05
   2.8803660e+05
   2.7487530e+05
   2.6226270e+05
   2.4966270e+05
   2.3747730e+05
   2.2577150e+05
   2.1451510e+05
   2.0366570e+05
   1.9345450e+05
   1.8374110e+05
   1.7441670e+05
   1.6569990e+05
   1.5747130e+05
   1.4968910e+05
   1.4242980e+05
   1.3558350e+05
   1.2921180e+05
   1.2318630e+05
   1.1757780e+05
   1.1226600e+05
   1.0729820e+05
   1.0261790e+05
   9.8142580e+04
   9.3945580e+04
   8.9907250e+04
   8.6058380e+04
   8.2350770e+04
   7.8815340e+04
   7.5373770e+04
   7.2014130e+04
   6.8747210e+04
   6.5554700e+04
   6.2447130e+04
   5.9407550e+04
   5.6409530e+04
   5.3499110e+04
   5.0643390e+04
   4.7853530e+04
   4.5121640e+04
   4.2467620e+04
   3.9893870e+04
   3.7400270e+04
   3.4990160e+04
   3.2664590e+04
   3.0442680e+04
   2.8306630e+04
   2.6267840e+04
   2.4335030e+04
   2.2497660e+04
   2.0763650e+04
   1.9128610e+04
   1.7595770e+04
   1.6161910e+04
   1.4826750e+04
   1.3578670e+04
   1.2425760e+04
   1.1358020e+04
   1.0398680e+04
   9.4930760e+03
   8.6657620e+03
   7.9077680e+03
   7.2140120e+03
   6.5836170e+03
   6.0065360e+03
   5.4836900e+03
   5.0078710e+03
   4.5749630e+03
   4.1814220e+03
   3.8248240e+03
   3.4985940e+03
   3.2068680e+03
   2.9360030e+03
   2.6908720e+03
   2.4679460e+03
   2.2626920e+03
   2.0747770e+03
   1.9029200e+03
   1.7440150e+03
   1.5975220e+03
   1.4607480e+03
   1.3307000e+03
   1.2219290e+03
   1.1195510e+03
   1.0230200e+03
   9.3288090e+02
   8.4885470e+02
   7.7180280e+02
   7.0071590e+02
   6.3511210e+02
   5.7442110e+02
   5.1962860e+02
   4.6847920e+02
   4.2173670e+02
   3.7924270e+02
   3.3916060e+02
   3.0435520e+02
   2.7253790e+02
   2.4741930e+02
   2.2033350e+02
   1.9508330e+02
   1.7357000e+02
   1.5629180e+02
   1.4121920e+02
   1.2526210e+02
   1.1297420e+02
   9.8791170e+01
   8.8993790e+01
   7.9713520e+01
   7.1045030e+01
   6.2864520e+01
   5.6508550e+01
   5.0626460e+01
   4.4777620e+01
   3.9756230e+01
   3.5218910e+01
   3.1149450e+01
   2.7207970e+01
   2.3726570e+01
   2.0752220e+01
   1.7519280e+01
   1.4817030e+01
   1.2042340e+01
   9.4143100e+00
   6.8922610e+00
   4.2100410e+00
   1.6050980e+00
  -8.3298060e-01
  -3.5522160e+00
  -6.2916950e+00
  -9.0032090e+00
  -1.2206680e+01
  -1.5582450e+01
  -1.9146650e+01
  -2.3328760e+01
  -2.7873230e+01
  -3.3052110e+01
  -3.8742660e+01
  -4.5127080e+01
  -5.2318670e+01
  -5.9808190e+01
   5.9560390e+05
   5.9567530e+05
   5.9536500e+05
   5.9499630e+05
   5.9460370e+05
   5.9425330e+05
   5.9400070e+05
   5.9369380e+05
   5.9329380e+05
   5.9292420e+05
   5.9281660e+05
   5.9236730e+05
   5.9189280e+05
   5.9152350e+05
   5.9126740e+05
   5.9079530e+05
   5.9040520e+05
   5.9002680e+05
   5.8966970e+05
   5.8930840e+05
   5.8886040e+05
   5.8847640e+05
   5.8801430e+05
   5.8741170e+05
   5.8694230e+05
   5.8637150e+05
   5.8590250e+05
   5.8529490e+05
   5.8472100e+05
   5.8413640e+05
   5.8353180e+05
   5.8278960e+05
   5.8221350e+05
   5.8118810e+05
   5.8039300e+05
   5.7955620e+05
   5.7848940e+05
   5.7755990e+05
   5.7592620e+05
   5.7514410e+05
   5.7368440e+05
   5.7262730e+05
   5.7024770e+05
   5.6925420e+05
   5.6696020e+05
   5.6613620e+05
   5.6388860e+05
   5.6123020e+05
   5.5894560e+05
   5.5591170e+05
   5.5313120e+05
   5.5001230e+05
   5.4624270e+05
   5.4252500e+05
   5.3875250e+05
   5.3450030e+05
   5.2989970e+05
   5.2480120e+05
   5.1960580e+05
   5.1367270e+05
   5.0751270e+05
   5.0082870e+05
   4.9390120e+05
   4.8655540e+05
   4.7870410e+05
   4.7042240e+05
   4.6172960e+05
   4.5282590e+05
   4.4331740e+05
   4.3359940e+05
   4.2345640e+05
   4.1299590e+05
   4.0228030e+05
   3.9137830e+05
   3.8032060e+05
   3.6915200e+05
   3.5696970e+05
   3.4565840e+05
   3.3448660e+05
   3.2335890e+05
   3.1238480e+05
   3.0148780e+05
   2.9081660e+05
   2.8039770e+05
   2.7015030e+05
   2.6023190e+05
   2.5063120e+05
   2.4132020e+05
   2.3232670e+05
   2.2369820e+05
   2.1544610e+05
   2.0751250e+05
   1.9987890e+05
   1.9258260e+05
   1.8562280e+05
   1.7894130e+05
   1.7251160e+05
   1.6639720e+05
   1.6053220e+05
   1.5494050e+05
   1.4954040e+05
   1.4441260e+05
   1.3948380e+05
   1.3471400e+05
   1.3009920e+05
   1.2562750e+05
   1.2130050e+05
   1.1711320e+05
   1.1300220e+05
   1.0900880e+05
   1.0511500e+05
   1.0131030e+05
   9.7568010e+04
   9.3911610e+04
   9.0340080e+04
   8.6835820e+04
   8.3415530e+04
   8.0055460e+04
   7.6788090e+04
   7.3590670e+04
   7.0461930e+04
   6.7430350e+04
   6.4475720e+04
   6.1606690e+04
   5.8820910e+04
   5.6120170e+04
   5.3510670e+04
   5.0989430e+04
   4.8546080e+04
   4.6200360e+04
   4.3938860e+04
   4.1789300e+04
   3.9691870e+04
   3.7691460e+04
   3.5782660e+04
   3.3956120e+04
   3.2210480e+04
   3.0544000e+04
   2.8961920e+04
   2.7457130e+04
   2.6024270e+04
   2.4663600e+04
   2.3369950e+04
   2.2143360e+04
   2.0976240e+04
   1.9870560e+04
   1.8821290e+04
   1.7828260e+04
   1.6887040e+04
   1.5995290e+04
   1.5151010e+04
   1.4350900e+04
   1.3592780e+04
   1.2869760e+04
   1.2177990e+04
   1.1543470e+04
   1.0936070e+04
   1.0359700e+04
   9.8083270e+03
   9.2852970e+03
   8.7898530e+03
   8.3191760e+03
   7.8734830e+03
   7.4495270e+03
   7.0470480e+03
   6.6653590e+03
   6.3031140e+03
   5.9600040e+03
   5.6313690e+03
   5.3218800e+03
   5.0302380e+03
   4.7554330e+03
   4.4929800e+03
   4.2462830e+03
   4.0147120e+03
   3.7919030e+03
   3.5829820e+03
   3.3855470e+03
   3.1977840e+03
   3.0193660e+03
   2.8564710e+03
   2.6998520e+03
   2.5505610e+03
   2.4097180e+03
   2.2771140e+03
   2.1513240e+03
   2.0332820e+03
   1.9211700e+03
   1.8161350e+03
   1.7171840e+03
   1.6232340e+03
   1.5350530e+03
   1.4519510e+03
   1.3734570e+03
   1.2993100e+03
   1.2296430e+03
   1.1639970e+03
   1.1023130e+03
   1.0441360e+03
   9.8949460e+02
   9.3794100e+02
   8.8977610e+02
   8.4386580e+02
   8.0096910e+02
   7.6081980e+02
   7.2306420e+02
   6.8756910e+02
   6.5417760e+02
   6.2290520e+02
   5.9367750e+02
   5.6595260e+02
   5.3981120e+02
   5.1501970e+02
   4.9141610e+02
  -2.7570480e+00
  -2.7506530e+00
  -2.7606760e+00
  -2.7707110e+00
  -2.7829290e+00
  -2.8025550e+00
  -2.8264620e+00
  -2.8561690e+00
  -2.8922110e+00
  -2.9364720e+00
  -2.9915410e+00
  -3.0495460e+00
  -3.1159460e+00
  -3.1843790e+00
  -3.2610850e+00
  -3.3497270e+00
  -3.4545800e+00
  -3.5521340e+00
  -3.6639400e+00
  -3.7825140e+00
  -3.9232210e+00
  -4.0623490e+00
  -4.2144560e+00
  -4.3606200e+00
  -4.5412330e+00
  -4.7330800e+00
  -4.9183270e+00
  -5.1345320e+00
  -5.3672400e+00
  -5.6015280e+00
  -5.8408450e+00
  -6.1132730e+00
  -6.4236340e+00
  -6.6976360e+00
  -7.0483090e+00
  -7.3545770e+00
  -7.7011290e+00
  -8.1607040e+00
  -8.5421260e+00
  -9.0124640e+00
  -9.3056020e+00
  -9.7792040e+00
  -1.0381100e+01
  -1.0805430e+01
  -1.1395280e+01
  -1.2020590e+01
  -1.2641560e+01
  -1.3221410e+01
  -1.3896410e+01
  -1.4649180e+01
  -1.5379450e+01
  -1.6124470e+01
  -1.6917850e+01
  -1.7740840e+01
  -1.8595750e+01
  -1.9487480e+01
  -2.0430080e+01
  -2.1376710e+01
  -2.2391220e+01
  -2.3412110e+01
  -2.4473150e+01
  -2.5558170e+01
  -2.6652090e+01
  -2.7807310e+01
  -2.8946270e+01
  -3.0118520e+01
  -3.1298590e+01
  -3.2512530e+01
  -3.3713010e+01
  -3.4917780e+01
  -3.6108230e+01
  -3.7292270e+01
  -3.8471300e+01
  -3.9631790e+01
  -4.0768700e+01
  -4.1874150e+01
  -4.2718810e+01
  -4.3756830e+01
  -4.4767070e+01
  -4.5716670e+01
  -4.6630430e+01
  -4.7504250e+01
  -4.8301470e+01
  -4.9058540e+01
  -4.9787190e+01
  -5.0450890e+01
  -5.1075280e+01
  -5.1662490e+01
  -5.2189040e+01
  -5.2691960e+01
  -5.3148660e+01
  -5.3584750e+01
  -5.3967400e+01
  -5.4341700e+01
  -5.4686910e+01
  -5.5007290e+01
  -5.5326150e+01
  -5.5626440e+01
  -5.5940220e+01
  -5.6259760e+01
  -5.6585480e+01
  -5.6923050e+01
  -5.7290710e+01
  -5.7685220e+01
  -5.8101130e+01
  -5.8545730e+01
  -5.9015010e+01
  -5.9518120e+01
  -6.0053600e+01
  -6.0608280e+01
  -6.1197600e+01
  -6.1813310e+01
  -6.2453810e+01
  -6.3114540e+01
  -6.3794210e+01
  -6.4487950e+01
  -6.5198990e+01
  -6.5919200e+01
  -6.6643530e+01
  -6.7378000e+01
  -6.8111920e+01
  -6.8845060e+01
  -6.9577970e+01
  -7.0303630e+01
  -7.1022260e+01
  -7.1727460e+01
  -7.2420340e+01
  -7.3095290e+01
  -7.3757300e+01
  -7.4397980e+01
  -7.5019160e+01
  -7.5591360e+01
  -7.6162480e+01
  -7.6708040e+01
  -7.7232550e+01
  -7.7733980e+01
  -7.8205990e+01
  -7.8658760e+01
  -7.9085650e+01
  -7.9491070e+01
  -7.9875010e+01
  -8.0239030e+01
  -8.0580360e+01
  -8.0909320e+01
  -8.1206080e+01
  -8.1503070e+01
  -8.1780280e+01
  -8.2043060e+01
  -8.2299790e+01
  -8.2547070e+01
  -8.2784770e+01
  -8.3019790e+01
  -8.3250590e+01
  -8.3482750e+01
  -8.3726710e+01
  -8.3923600e+01
  -8.4124210e+01
  -8.4332810e+01
  -8.4542280e+01
  -8.4754740e+01
  -8.4962590e+01
  -8.5168310e+01
  -8.5373230e+01
  -8.5577620e+01
  -8.5771340e+01
  -8.5969600e+01
  -8.6163520e+01
  -8.6351730e+01
  -8.6547160e+01
  -8.6721500e+01
  -8.6894200e+01
  -8.7017620e+01
  -8.7189120e+01
  -8.7366780e+01
  -8.7522130e+01
  -8.7637760e+01
  -8.7741170e+01
  -8.7879620e+01
  -8.7975380e+01
  -8.8124990e+01
  -8.8214650e+01
  -8.8308090e+01
  -8.8403840e+01
  -8.8505100e+01
  -8.8578010e+01
  -8.8651550e+01
  -8.8738110e+01
  -8.8814250e+01
  -8.8888840e+01
  -8.8960610e+01
  -8.9039590e+01
  -8.9114370e+01
  -8.9181060e+01
  -8.9269140e+01
  -8.9346600e+01
  -8.9438870e+01
  -8.9536590e+01
  -8.9641750e+01
  -8.9768980e+01
  -8.9907060e+01
  -9.0050880e+01
  -9.0228740e+01
  -9.0427190e+01
  -9.0644040e+01
  -9.0919300e+01
  -9.1234850e+01
  -9.1595710e+01
  -9.2043670e+01
  -9.2564680e+01
  -9.3191510e+01
  -9.3925290e+01
  -9.4795400e+01
  -9.5830490e+01
  -9.6990560e+01
