# Supplementary material for: Mathematical modelling with experimental validation of viscoelastic properties in non-Newtonian fluids
Source: Philos Trans A Math Phys Eng Sci. 2020 May 11;378(2172):20190284. doi: 10.1098/rsta.2019.0284 (PMC7287316; doi:10.1098/rsta.2019.0284)
Supplement: Data appendix [file rsta20190284supp2.zip › data_appendix/data_NN2.txt]

Mathematical models with experimental validation of Non-Newtonian fluid properties
C. Ionescu, I. Birs, D. Copot, C. Muresan, R. Caponetto
Philosophical Transactions A
DOI: 10.1098/rsta.2019.0284

Supplementary Table 3-6. 


   5.0000000e+00
   5.0118590e+00
   5.3088310e+00
   5.6233990e+00
   5.9566060e+00
   6.3095570e+00
   6.6834230e+00
   7.0794410e+00
   7.4989240e+00
   7.9432630e+00
   8.4139310e+00
   8.9124880e+00
   9.4405860e+00
   9.9999760e+00
   1.0592510e+01
   1.1220160e+01
   1.1884990e+01
   1.2589220e+01
   1.3335180e+01
   1.4125340e+01
   1.4962320e+01
   1.5848890e+01
   1.6788000e+01
   1.7782750e+01
   1.8836450e+01
   1.9952580e+01
   2.1134840e+01
   2.2387160e+01
   2.3713680e+01
   2.5118810e+01
   2.6607190e+01
   2.8183770e+01
   2.9853760e+01
   3.1622710e+01
   3.3496470e+01
   3.5481260e+01
   3.7583660e+01
   3.9810630e+01
   4.2169560e+01
   4.4668260e+01
   4.7315030e+01
   5.0118620e+01
   5.3088330e+01
   5.6234020e+01
   5.9566090e+01
   6.3095610e+01
   6.6834260e+01
   7.0794440e+01
   7.4989270e+01
   7.9432670e+01
   8.4139350e+01
   8.9124920e+01
   9.4405910e+01
   9.9999810e+01
   1.0592520e+02
   1.1220160e+02
   1.1885000e+02
   1.2589230e+02
   1.3335190e+02
   1.4125350e+02
   1.4962330e+02
   1.5848900e+02
   1.6788010e+02
   1.7782760e+02
   1.8836460e+02
   1.9952590e+02
   2.1134850e+02
   2.2387170e+02
   2.3713700e+02
   2.5118820e+02
   2.6607210e+02
   2.8183780e+02
   2.9853780e+02
   3.1622730e+02
   3.3496490e+02
   3.5481280e+02
   3.7583680e+02
   3.9810660e+02
   4.2169590e+02
   4.4668290e+02
   4.7315050e+02
   5.0118650e+02
   5.3088370e+02
   5.6234050e+02
   5.9566130e+02
   6.3095650e+02
   6.6834300e+02
   7.0794480e+02
   7.4989320e+02
   7.9432710e+02
   8.4139400e+02
   8.9124970e+02
   9.4405960e+02
   9.9999870e+02
   1.0592520e+03
   1.1220170e+03
   1.1885010e+03
   1.2589240e+03
   1.3335200e+03
   1.4125360e+03
   1.4962340e+03
   1.5848910e+03
   1.6788020e+03
   1.7782770e+03
   1.8836470e+03
   1.9952600e+03
   2.1134870e+03
   2.2387190e+03
   2.3713710e+03
   2.5118840e+03
   2.6607220e+03
   2.8183800e+03
   2.9853800e+03
   3.1622750e+03
   3.3496510e+03
   3.5481310e+03
   3.7583710e+03
   3.9810680e+03
   4.2169610e+03
   4.4668320e+03
   4.7315080e+03
   5.0118680e+03
   5.3088390e+03
   5.6234080e+03
   5.9566160e+03
   6.3095670e+03
   6.6834330e+03
   7.0794520e+03
   7.4989360e+03
   7.9432750e+03
   8.4139440e+03
   8.9125020e+03
   9.4406010e+03
   9.9999910e+03
   1.0592530e+04
   1.1220170e+04
   1.1885010e+04
   1.2589240e+04
   1.3335200e+04
   1.4125360e+04
   1.4962340e+04
   1.5848920e+04
   1.6788030e+04
   1.7782780e+04
   1.8836480e+04
   1.9952610e+04
   2.1134870e+04
   2.2387190e+04
   2.3713720e+04
   2.5118850e+04
   2.6607230e+04
   2.8183810e+04
   2.9853800e+04
   3.1622750e+04
   3.3496520e+04
   3.5481310e+04
   3.7583710e+04
   3.9810690e+04
   4.2169630e+04
   4.4668330e+04
   4.7315100e+04
   5.0118700e+04
   5.3088410e+04
   5.6234100e+04
   5.9566180e+04
   6.3095700e+04
   6.6834360e+04
   7.0794550e+04
   7.4989390e+04
   7.9432790e+04
   8.4139480e+04
   8.9125050e+04
   9.4406050e+04
   9.9999960e+04
   1.0592530e+05
   1.1220180e+05
   1.1885020e+05
   1.2589250e+05
   1.3335210e+05
   1.4125370e+05
   1.4962350e+05
   1.5848930e+05
   1.6788040e+05
   1.7782790e+05
   1.8836490e+05
   1.9952620e+05
   2.1134890e+05
   2.2387210e+05
   2.3713730e+05
   2.5118860e+05
   2.6607240e+05
   2.8183820e+05
   2.9853820e+05
   3.1622770e+05
   3.3496540e+05
   3.5481330e+05
   3.7583730e+05
   3.9810710e+05
   4.2169640e+05
   4.4668350e+05
   4.7315120e+05
   5.0118720e+05
   5.3088440e+05
   5.6234130e+05
   5.9566210e+05
   6.3095730e+05
   6.6834380e+05
   7.0794570e+05
   7.4989410e+05
   7.9432820e+05
   8.4139510e+05
   8.9125090e+05
   9.4406090e+05
   1.0000000e+06
   3.1415927e+01
   3.1490439e+01
   3.3356369e+01
   3.5332858e+01
   3.7426459e+01
   3.9644116e+01
   4.1993185e+01
   4.4481440e+01
   4.7117129e+01
   4.9908993e+01
   5.2866288e+01
   5.5998814e+01
   5.9316951e+01
   6.2831702e+01
   6.6554703e+01
   7.0498344e+01
   7.4675595e+01
   7.9100402e+01
   8.3787407e+01
   8.8752129e+01
   9.4011029e+01
   9.9581513e+01
   1.0548211e+02
   1.1173231e+02
   1.1835291e+02
   1.2536576e+02
   1.3279412e+02
   1.4066267e+02
   1.4899745e+02
   1.5782614e+02
   1.6717791e+02
   1.7708385e+02
   1.8757671e+02
   1.9869135e+02
   2.1046453e+02
   2.2293533e+02
   2.3614510e+02
   2.5013757e+02
   2.6495916e+02
   2.8065895e+02
   2.9728910e+02
   3.1490458e+02
   3.3356382e+02
   3.5332877e+02
   3.7426478e+02
   3.9644141e+02
   4.1993204e+02
   4.4481459e+02
   4.7117148e+02
   4.9909019e+02
   5.2866313e+02
   5.5998839e+02
   5.9316983e+02
   6.2831734e+02
   6.6554766e+02
   7.0498344e+02
   7.4675657e+02
   7.9100465e+02
   8.3787470e+02
   8.8752192e+02
   9.4011092e+02
   9.9581576e+02
   1.0548218e+03
   1.1173238e+03
   1.1835297e+03
   1.2536582e+03
   1.3279418e+03
   1.4066274e+03
   1.4899757e+03
   1.5782620e+03
   1.6717803e+03
   1.7708391e+03
   1.8757683e+03
   1.9869147e+03
   2.1046465e+03
   2.2293546e+03
   2.3614523e+03
   2.5013775e+03
   2.6495935e+03
   2.8065914e+03
   2.9728923e+03
   3.1490477e+03
   3.3356407e+03
   3.5332896e+03
   3.7426503e+03
   3.9644166e+03
   4.1993229e+03
   4.4481484e+03
   4.7117179e+03
   4.9909044e+03
   5.2866344e+03
   5.5998870e+03
   5.9317014e+03
   6.2831771e+03
   6.6554766e+03
   7.0498407e+03
   7.4675720e+03
   7.9100528e+03
   8.3787533e+03
   8.8752254e+03
   9.4011155e+03
   9.9581638e+03
   1.0548224e+04
   1.1173244e+04
   1.1835303e+04
   1.2536588e+04
   1.3279430e+04
   1.4066286e+04
   1.4899763e+04
   1.5782633e+04
   1.6717809e+04
   1.7708404e+04
   1.8757696e+04
   1.9869160e+04
   2.1046478e+04
   2.2293565e+04
   2.3614541e+04
   2.5013788e+04
   2.6495947e+04
   2.8065933e+04
   2.9728942e+04
   3.1490495e+04
   3.3356419e+04
   3.5332915e+04
   3.7426522e+04
   3.9644179e+04
   4.1993248e+04
   4.4481509e+04
   4.7117204e+04
   4.9909069e+04
   5.2866369e+04
   5.5998902e+04
   5.9317045e+04
   6.2831797e+04
   6.6554829e+04
   7.0498407e+04
   7.4675720e+04
   7.9100528e+04
   8.3787533e+04
   8.8752254e+04
   9.4011155e+04
   9.9581701e+04
   1.0548230e+05
   1.1173250e+05
   1.1835309e+05
   1.2536595e+05
   1.3279430e+05
   1.4066286e+05
   1.4899770e+05
   1.5782639e+05
   1.6717816e+05
   1.7708410e+05
   1.8757696e+05
   1.9869160e+05
   2.1046484e+05
   2.2293565e+05
   2.3614541e+05
   2.5013794e+05
   2.6495960e+05
   2.8065939e+05
   2.9728954e+05
   3.1490508e+05
   3.3356432e+05
   3.5332927e+05
   3.7426535e+05
   3.9644198e+05
   4.1993267e+05
   4.4481528e+05
   4.7117223e+05
   4.9909094e+05
   5.2866394e+05
   5.5998920e+05
   5.9317071e+05
   6.2831828e+05
   6.6554829e+05
   7.0498470e+05
   7.4675783e+05
   7.9100591e+05
   8.3787596e+05
   8.8752317e+05
   9.4011218e+05
   9.9581764e+05
   1.0548237e+06
   1.1173256e+06
   1.1835316e+06
   1.2536601e+06
   1.3279443e+06
   1.4066299e+06
   1.4899776e+06
   1.5782645e+06
   1.6717822e+06
   1.7708416e+06
   1.8757708e+06
   1.9869172e+06
   2.1046497e+06
   2.2293577e+06
   2.3614554e+06
   2.5013807e+06
   2.6495966e+06
   2.8065952e+06
   2.9728967e+06
   3.1490521e+06
   3.3356451e+06
   3.5332946e+06
   3.7426554e+06
   3.9644216e+06
   4.1993279e+06
   4.4481540e+06
   4.7117236e+06
   4.9909113e+06
   5.2866413e+06
   5.5998946e+06
   5.9317096e+06
   6.2831853e+06
  -2.6326330e+04
  -2.6155440e+04
  -2.5905990e+04
  -2.5482420e+04
  -2.5149170e+04
  -2.4846190e+04
  -2.4623130e+04
  -2.4326550e+04
  -2.4291950e+04
  -2.4272460e+04
  -2.4027340e+04
  -2.4080210e+04
  -2.3969420e+04
  -2.4249360e+04
  -2.4384700e+04
  -2.4610220e+04
  -2.4947230e+04
  -2.5181610e+04
  -2.5648820e+04
  -2.6049200e+04
  -2.6242020e+04
  -2.7204410e+04
  -2.7601540e+04
  -2.8465920e+04
  -2.8649000e+04
  -2.9812990e+04
  -3.0560390e+04
  -3.1842100e+04
  -3.2933570e+04
  -3.3984590e+04
  -3.5623980e+04
  -3.7075230e+04
  -3.8093800e+04
  -3.9792460e+04
  -4.2213870e+04
  -4.2799470e+04
  -4.5388750e+04
  -4.6914530e+04
  -5.0797000e+04
  -5.1654430e+04
  -5.4124130e+04
  -5.5194420e+04
  -6.1639320e+04
  -6.1634280e+04
  -6.6295060e+04
  -6.5836110e+04
  -7.0099340e+04
  -7.4319320e+04
  -7.6887420e+04
  -8.2019720e+04
  -8.5914900e+04
  -8.9281160e+04
  -9.5052770e+04
  -9.8359310e+04
  -1.0287870e+05
  -1.0718760e+05
  -1.1217680e+05
  -1.1679140e+05
  -1.2223370e+05
  -1.2642900e+05
  -1.3166840e+05
  -1.3622090e+05
  -1.3971460e+05
  -1.4453730e+05
  -1.4891770e+05
  -1.5334760e+05
  -1.5749940e+05
  -1.6134210e+05
  -1.6473980e+05
  -1.6803210e+05
  -1.7068640e+05
  -1.7278910e+05
  -1.7501540e+05
  -1.7602370e+05
  -1.7677210e+05
  -1.7722860e+05
  -1.7670130e+05
  -1.7582210e+05
  -1.7457890e+05
  -1.7275240e+05
  -1.7055650e+05
  -1.6797580e+05
  -1.6509310e+05
  -1.6165260e+05
  -1.5813060e+05
  -1.5440000e+05
  -1.5050720e+05
  -1.4641180e+05
  -1.4218940e+05
  -1.3800670e+05
  -1.3388050e+05
  -1.2976060e+05
  -1.2564680e+05
  -1.2162340e+05
  -1.1763990e+05
  -1.1376300e+05
  -1.1000350e+05
  -1.0636420e+05
  -1.0289700e+05
  -9.9532260e+04
  -9.6344370e+04
  -9.3275660e+04
  -9.0366410e+04
  -8.7591690e+04
  -8.4927040e+04
  -8.2382340e+04
  -7.9948590e+04
  -7.7600270e+04
  -7.5340160e+04
  -7.3171710e+04
  -7.1059940e+04
  -6.9015260e+04
  -6.7008340e+04
  -6.5041780e+04
  -6.3105460e+04
  -6.1198470e+04
  -5.9289370e+04
  -5.7404030e+04
  -5.5527350e+04
  -5.3647460e+04
  -5.1769930e+04
  -4.9904140e+04
  -4.8048290e+04
  -4.6201540e+04
  -4.4362350e+04
  -4.2551590e+04
  -4.0774030e+04
  -3.9000820e+04
  -3.7257840e+04
  -3.5547700e+04
  -3.3890620e+04
  -3.2272440e+04
  -3.0700460e+04
  -2.9191900e+04
  -2.7731180e+04
  -2.6316540e+04
  -2.4977150e+04
  -2.3667830e+04
  -2.2433710e+04
  -2.1252100e+04
  -2.0133330e+04
  -1.9083650e+04
  -1.8086120e+04
  -1.7136210e+04
  -1.6235120e+04
  -1.5385920e+04
  -1.4580780e+04
  -1.3819410e+04
  -1.3106560e+04
  -1.2435970e+04
  -1.1798570e+04
  -1.1193610e+04
  -1.0625000e+04
  -1.0086990e+04
  -9.5846330e+03
  -9.0983820e+03
  -8.6386720e+03
  -8.2006740e+03
  -7.7822130e+03
  -7.3815210e+03
  -7.0038050e+03
  -6.6457560e+03
  -6.3065430e+03
  -5.9814270e+03
  -5.6657830e+03
  -5.3536790e+03
  -5.0825590e+03
  -4.8174380e+03
  -4.5563020e+03
  -4.3328680e+03
  -4.1382940e+03
  -3.9392000e+03
  -3.7270710e+03
  -3.5164120e+03
  -3.3540470e+03
  -3.1822040e+03
  -3.0083230e+03
  -2.8478860e+03
  -2.6946890e+03
  -2.5512450e+03
  -2.4146630e+03
  -2.2804970e+03
  -2.1562290e+03
  -2.0268560e+03
  -1.9069860e+03
  -1.8013100e+03
  -1.7066950e+03
  -1.6149030e+03
  -1.5335870e+03
  -1.4516970e+03
  -1.3829020e+03
  -1.3092050e+03
  -1.2433620e+03
  -1.1813440e+03
  -1.1207650e+03
  -1.0609500e+03
  -1.0087480e+03
  -9.5926520e+02
  -9.0936850e+02
  -8.6288510e+02
  -8.1860070e+02
  -7.7740840e+02
  -7.3800210e+02
  -7.0200590e+02
  -6.6633140e+02
  -6.4042570e+02
  -6.1194030e+02
  -5.8112410e+02
  -5.5500800e+02
  -5.2998910e+02
  -5.0508620e+02
  -4.8203550e+02
  -4.5972340e+02
  -4.3892000e+02
   4.1349760e+05
   4.1359810e+05
   4.1332230e+05
   4.1297460e+05
   4.1261680e+05
   4.1232240e+05
   4.1200920e+05
   4.1156920e+05
   4.1124330e+05
   4.1092210e+05
   4.1054930e+05
   4.1034680e+05
   4.1005420e+05
   4.0969870e+05
   4.0927360e+05
   4.0898030e+05
   4.0893200e+05
   4.0853080e+05
   4.0805900e+05
   4.0790750e+05
   4.0757560e+05
   4.0720490e+05
   4.0709560e+05
   4.0656530e+05
   4.0627220e+05
   4.0628860e+05
   4.0536320e+05
   4.0486770e+05
   4.0502510e+05
   4.0435990e+05
   4.0375730e+05
   4.0326690e+05
   4.0378060e+05
   4.0208210e+05
   4.0246460e+05
   4.0051960e+05
   3.9961030e+05
   4.0176620e+05
   4.0015860e+05
   4.0098940e+05
   3.9490740e+05
   3.9394210e+05
   3.9630200e+05
   3.9220660e+05
   3.9206630e+05
   3.9258730e+05
   3.9185850e+05
   3.8782230e+05
   3.8702300e+05
   3.8608540e+05
   3.8371790e+05
   3.8077220e+05
   3.7746060e+05
   3.7407320e+05
   3.7185180e+05
   3.6828720e+05
   3.6490070e+05
   3.6037750e+05
   3.5610790e+05
   3.5102120e+05
   3.4598060e+05
   3.3994350e+05
   3.3246400e+05
   3.2672180e+05
   3.1940860e+05
   3.1267520e+05
   3.0474490e+05
   2.9698210e+05
   2.8821430e+05
   2.7973680e+05
   2.7050010e+05
   2.6121530e+05
   2.5189030e+05
   2.4206850e+05
   2.3227000e+05
   2.2245410e+05
   2.1261230e+05
   2.0284780e+05
   1.9339640e+05
   1.8420180e+05
   1.7503200e+05
   1.6615930e+05
   1.5773230e+05
   1.4964310e+05
   1.4185210e+05
   1.3441340e+05
   1.2753720e+05
   1.2092070e+05
   1.1470220e+05
   1.0889340e+05
   1.0348470e+05
   9.8376310e+04
   9.3585830e+04
   8.9185180e+04
   8.5074340e+04
   8.1200410e+04
   7.7550590e+04
   7.4161160e+04
   7.0947970e+04
   6.7926340e+04
   6.5052840e+04
   6.2309760e+04
   5.9673480e+04
   5.7156290e+04
   5.4710650e+04
   5.2326990e+04
   5.0014930e+04
   4.7759500e+04
   4.5534470e+04
   4.3374860e+04
   4.1230080e+04
   3.9122500e+04
   3.7048280e+04
   3.4987900e+04
   3.3000950e+04
   3.1018960e+04
   2.9089710e+04
   2.7206710e+04
   2.5378910e+04
   2.3609960e+04
   2.1887110e+04
   2.0229890e+04
   1.8667010e+04
   1.7170160e+04
   1.5755100e+04
   1.4432360e+04
   1.3208480e+04
   1.2047200e+04
   1.0992030e+04
   9.9944820e+03
   9.0881370e+03
   8.2591550e+03
   7.5007350e+03
   6.8167090e+03
   6.2014570e+03
   5.6441470e+03
   5.1371510e+03
   4.7041030e+03
   4.2974800e+03
   3.9403290e+03
   3.6235970e+03
   3.3446410e+03
   3.0941950e+03
   2.8688650e+03
   2.6708510e+03
   2.4875790e+03
   2.3157010e+03
   2.1648170e+03
   2.0225890e+03
   1.8924110e+03
   1.7707740e+03
   1.6554030e+03
   1.5464990e+03
   1.4456780e+03
   1.3604150e+03
   1.2674310e+03
   1.1775350e+03
   1.0912600e+03
   1.0114750e+03
   9.3686170e+02
   8.6315520e+02
   7.9408870e+02
   7.3553910e+02
   6.7652190e+02
   6.2137570e+02
   5.5949740e+02
   5.0365640e+02
   4.6002450e+02
   4.1526280e+02
   3.8135410e+02
   3.5867370e+02
   3.3168290e+02
   3.0103560e+02
   2.7521030e+02
   2.5996590e+02
   2.3549590e+02
   2.1416700e+02
   1.9426370e+02
   1.7775680e+02
   1.6121580e+02
   1.4579110e+02
   1.3105350e+02
   1.1893420e+02
   1.0613380e+02
   9.4811630e+01
   8.6045850e+01
   7.6649010e+01
   7.2161090e+01
   6.5979710e+01
   5.9996340e+01
   5.5465180e+01
   5.0270080e+01
   4.5129520e+01
   4.0234290e+01
   3.7832780e+01
   3.4016550e+01
   3.0237430e+01
   2.6514740e+01
   2.3587360e+01
   1.9453520e+01
   1.6256900e+01
   1.2610480e+01
   8.9551120e+00
   5.0466890e+00
   1.6586930e+00
  -2.5612900e+00
  -8.2325250e+00
  -1.0308150e+01
  -1.6698600e+01
  -2.2130290e+01
  -2.8062610e+01
  -3.5548730e+01
  -4.3391370e+01
  -5.1536400e+01
   4.1433480e+05
   4.1442430e+05
   4.1413330e+05
   4.1376000e+05
   4.1338250e+05
   4.1307030e+05
   4.1274430e+05
   4.1228750e+05
   4.1196020e+05
   4.1163840e+05
   4.1125170e+05
   4.1105270e+05
   4.1075420e+05
   4.1041570e+05
   4.0999930e+05
   4.0972010e+05
   4.0969230e+05
   4.0930610e+05
   4.0886430e+05
   4.0873840e+05
   4.0841960e+05
   4.0811270e+05
   4.0803020e+05
   4.0756060e+05
   4.0728110e+05
   4.0738090e+05
   4.0651350e+05
   4.0611790e+05
   4.0636180e+05
   4.0578550e+05
   4.0532590e+05
   4.0496760e+05
   4.0557360e+05
   4.0404630e+05
   4.0467240e+05
   4.0279980e+05
   4.0217970e+05
   4.0449610e+05
   4.0336980e+05
   4.0430270e+05
   3.9859910e+05
   3.9778990e+05
   4.0106690e+05
   3.9701990e+05
   3.9763180e+05
   3.9806940e+05
   3.9807920e+05
   3.9487910e+05
   3.9458640e+05
   3.9470140e+05
   3.9321850e+05
   3.9109920e+05
   3.8924480e+05
   3.8678850e+05
   3.8582090e+05
   3.8356830e+05
   3.8175400e+05
   3.7883000e+05
   3.7650230e+05
   3.7309540e+05
   3.7018790e+05
   3.6622080e+05
   3.6062790e+05
   3.5726480e+05
   3.5241790e+05
   3.4825460e+05
   3.4303870e+05
   3.3797870e+05
   3.3197390e+05
   3.2632420e+05
   3.1985020e+05
   3.1319250e+05
   3.0672320e+05
   2.9930170e+05
   2.9188650e+05
   2.8442190e+05
   2.7645490e+05
   2.6844120e+05
   2.6053790e+05
   2.5253460e+05
   2.4438850e+05
   2.3627270e+05
   2.2833140e+05
   2.2028310e+05
   2.1243190e+05
   2.0471040e+05
   1.9727690e+05
   1.8989000e+05
   1.8268660e+05
   1.7579420e+05
   1.6921310e+05
   1.6283650e+05
   1.5666980e+05
   1.5081860e+05
   1.4517850e+05
   1.3976960e+05
   1.3459150e+05
   1.2966580e+05
   1.2498560e+05
   1.2050170e+05
   1.1625020e+05
   1.1217330e+05
   1.0829130e+05
   1.0459040e+05
   1.0102400e+05
   9.7595930e+04
   9.4304130e+04
   9.1119540e+04
   8.8031410e+04
   8.5061610e+04
   8.2154940e+04
   7.9332690e+04
   7.6568220e+04
   7.3855170e+04
   7.1213490e+04
   6.8610710e+04
   6.6041200e+04
   6.3525020e+04
   6.1052240e+04
   5.8612970e+04
   5.6206510e+04
   5.3848600e+04
   5.1547020e+04
   4.9288910e+04
   4.7076970e+04
   4.4932510e+04
   4.2860070e+04
   4.0819100e+04
   3.8845480e+04
   3.6925980e+04
   3.5088010e+04
   3.3312520e+04
   3.1603470e+04
   2.9977230e+04
   2.8416130e+04
   2.6914990e+04
   2.5499970e+04
   2.4130780e+04
   2.2841620e+04
   2.1614300e+04
   2.0456820e+04
   1.9374530e+04
   1.8348890e+04
   1.7374700e+04
   1.6453350e+04
   1.5585710e+04
   1.4763520e+04
   1.3987940e+04
   1.3261710e+04
   1.2579130e+04
   1.1930710e+04
   1.1315360e+04
   1.0736960e+04
   1.0190060e+04
   9.6806980e+03
   9.1862360e+03
   8.7185570e+03
   8.2729620e+03
   7.8476700e+03
   7.4407370e+03
   7.0567920e+03
   6.6930300e+03
   6.3492910e+03
   6.0195640e+03
   5.6997550e+03
   5.3828350e+03
   5.1074530e+03
   4.8393520e+03
   4.5751870e+03
   4.3496180e+03
   4.1538080e+03
   3.9531390e+03
   3.7392080e+03
   3.5271660e+03
   3.3641070e+03
   3.1909060e+03
   3.0159370e+03
   2.8545040e+03
   2.7005460e+03
   2.5563330e+03
   2.4190600e+03
   2.2842600e+03
   2.1595070e+03
   2.0296330e+03
   1.9093420e+03
   1.8033640e+03
   1.7084160e+03
   1.6165150e+03
   1.5350050e+03
   1.4529360e+03
   1.3840140e+03
   1.3101700e+03
   1.2441800e+03
   1.1820290e+03
   1.1214030e+03
   1.0614960e+03
   1.0092010e+03
   9.5963160e+02
   9.0967430e+02
   8.6310430e+02
   8.1876210e+02
   7.7751070e+02
   7.3805650e+02
   7.0202410e+02
   6.6633350e+02
   6.4043080e+02
   6.1199570e+02
   5.8121550e+02
   5.5525910e+02
   5.3045100e+02
   5.0586520e+02
   4.8334450e+02
   4.6176670e+02
   4.4193530e+02
  -3.6429580e+00
  -3.6184970e+00
  -3.5864630e+00
  -3.5309360e+00
  -3.4878870e+00
  -3.4484240e+00
  -3.4201310e+00
  -3.3826370e+00
  -3.3805070e+00
  -3.3804350e+00
  -3.3494070e+00
  -3.3584130e+00
  -3.3453770e+00
  -3.3872860e+00
  -3.4096780e+00
  -3.4435980e+00
  -3.4910490e+00
  -3.5272180e+00
  -3.5966320e+00
  -3.6539780e+00
  -3.6839410e+00
  -3.8221180e+00
  -3.8787820e+00
  -4.0050630e+00
  -4.0336360e+00
  -4.1967770e+00
  -4.3113820e+00
  -4.4969520e+00
  -4.6486310e+00
  -4.8041560e+00
  -5.0422160e+00
  -5.2528470e+00
  -5.3894930e+00
  -5.6519320e+00
  -5.9877690e+00
  -6.0994730e+00
  -6.4800300e+00
  -6.6603070e+00
  -7.2345560e+00
  -7.3402730e+00
  -7.8040650e+00
  -7.9756760e+00
  -8.8407340e+00
  -8.9308490e+00
  -9.5974430e+00
  -9.5198060e+00
  -1.0142330e+01
  -1.0848210e+01
  -1.1236300e+01
  -1.1993570e+01
  -1.2620450e+01
  -1.3195990e+01
  -1.4134440e+01
  -1.4731960e+01
  -1.5464960e+01
  -1.6227290e+01
  -1.7088340e+01
  -1.7956500e+01
  -1.8944740e+01
  -1.9807740e+01
  -2.0835110e+01
  -2.1836780e+01
  -2.2794080e+01
  -2.3863950e+01
  -2.4996320e+01
  -2.6125060e+01
  -2.7330990e+01
  -2.8514000e+01
  -2.9751770e+01
  -3.0992370e+01
  -3.2252050e+01
  -3.3483890e+01
  -3.4791890e+01
  -3.6023330e+01
  -3.7273420e+01
  -3.8544230e+01
  -3.9729850e+01
  -4.0917710e+01
  -4.2072560e+01
  -4.3162860e+01
  -4.4258040e+01
  -4.5311480e+01
  -4.6306190e+01
  -4.7209320e+01
  -4.8106100e+01
  -4.8958690e+01
  -4.9722640e+01
  -5.0446890e+01
  -5.1107360e+01
  -5.1724980e+01
  -5.2297290e+01
  -5.2832890e+01
  -5.3320070e+01
  -5.3747790e+01
  -5.4126460e+01
  -5.4481970e+01
  -5.4816820e+01
  -5.5114320e+01
  -5.5413540e+01
  -5.5688200e+01
  -5.5972320e+01
  -5.6256390e+01
  -5.6561210e+01
  -5.6874310e+01
  -5.7210050e+01
  -5.7577410e+01
  -5.7970370e+01
  -5.8389560e+01
  -5.8851860e+01
  -5.9341310e+01
  -5.9877030e+01
  -6.0452510e+01
  -6.1062210e+01
  -6.1722880e+01
  -6.2392720e+01
  -6.3121450e+01
  -6.3865610e+01
  -6.4641330e+01
  -6.5437110e+01
  -6.6245960e+01
  -6.7082500e+01
  -6.7933600e+01
  -6.8768600e+01
  -6.9613110e+01
  -7.0447720e+01
  -7.1264440e+01
  -7.2050600e+01
  -7.2834290e+01
  -7.3562570e+01
  -7.4296300e+01
  -7.4988690e+01
  -7.5644980e+01
  -7.6270460e+01
  -7.6856180e+01
  -7.7394480e+01
  -7.7895070e+01
  -7.8377820e+01
  -7.8758670e+01
  -7.9155590e+01
  -7.9496130e+01
  -7.9797130e+01
  -8.0059180e+01
  -8.0291760e+01
  -8.0495940e+01
  -8.0657910e+01
  -8.0815950e+01
  -8.0975730e+01
  -8.1096940e+01
  -8.1227390e+01
  -8.1347540e+01
  -8.1464540e+01
  -8.1587610e+01
  -8.1718590e+01
  -8.1843850e+01
  -8.1921570e+01
  -8.2069560e+01
  -8.2237860e+01
  -8.2420200e+01
  -8.2594630e+01
  -8.2766700e+01
  -8.2974240e+01
  -8.3186140e+01
  -8.3347580e+01
  -8.3547050e+01
  -8.3741290e+01
  -8.4033840e+01
  -8.4340750e+01
  -8.4545280e+01
  -8.4792430e+01
  -8.4970120e+01
  -8.5046450e+01
  -8.5187020e+01
  -8.5382240e+01
  -8.5524900e+01
  -8.5567970e+01
  -8.5767600e+01
  -8.5927900e+01
  -8.6097710e+01
  -8.6225920e+01
  -8.6384230e+01
  -8.6544820e+01
  -8.6711000e+01
  -8.6842850e+01
  -8.7002520e+01
  -8.7153710e+01
  -8.7265150e+01
  -8.7428530e+01
  -8.7441470e+01
  -8.7536470e+01
  -8.7633400e+01
  -8.7703220e+01
  -8.7801070e+01
  -8.7921280e+01
  -8.8049370e+01
  -8.8066650e+01
  -8.8163590e+01
  -8.8283060e+01
  -8.8416710e+01
  -8.8514190e+01
  -8.8708500e+01
  -8.8862290e+01
  -8.9070680e+01
  -8.9304790e+01
  -8.9588110e+01
  -8.9857370e+01
  -9.0229150e+01
  -9.0770760e+01
  -9.1016220e+01
  -9.1723350e+01
  -9.2391060e+01
  -9.3180090e+01
  -9.4217760e+01
  -9.5391930e+01
  -9.6696800e+01
