# Supplementary material for: Mathematical modelling with experimental validation of viscoelastic properties in non-Newtonian fluids
Source: Philos Trans A Math Phys Eng Sci. 2020 May 11;378(2172):20190284. doi: 10.1098/rsta.2019.0284 (PMC7287316; doi:10.1098/rsta.2019.0284)
Supplement: Data appendix [file rsta20190284supp2.zip › data_appendix/data_NN3.txt]

Mathematical models with experimental validation of Non-Newtonian fluid properties
C. Ionescu, I. Birs, D. Copot, C. Muresan, R. Caponetto
Philosophical Transactions A
DOI: 10.1098/rsta.2019.0284

Supplementary Table 3-6. 

   1.0000000e+00
   1.0471300e+00
   1.0964800e+00
   1.1481550e+00
   1.2022660e+00
   1.2589270e+00
   1.3182590e+00
   1.3803860e+00
   1.4454420e+00
   1.5135640e+00
   1.5848960e+00
   1.6595890e+00
   1.7378030e+00
   1.8197040e+00
   1.9054640e+00
   1.9952650e+00
   2.0892990e+00
   2.1877650e+00
   2.2908710e+00
   2.3988370e+00
   2.5118900e+00
   2.6302720e+00
   2.7542330e+00
   2.8840360e+00
   3.0199560e+00
   3.1622820e+00
   3.3113160e+00
   3.4673740e+00
   3.6307860e+00
   3.8019000e+00
   3.9810780e+00
   4.1687000e+00
   4.3651650e+00
   4.5708890e+00
   4.7863080e+00
   5.0118790e+00
   5.2480820e+00
   5.4954170e+00
   5.7544070e+00
   6.0256040e+00
   6.3095820e+00
   6.6069440e+00
   6.9183190e+00
   7.2443700e+00
   7.5857860e+00
   7.9432930e+00
   8.3176490e+00
   8.7096470e+00
   9.1201200e+00
   9.5499380e+00
   1.0000010e+01
   1.0471300e+01
   1.0964800e+01
   1.1481550e+01
   1.2022660e+01
   1.2589270e+01
   1.3182590e+01
   1.3803860e+01
   1.4454420e+01
   1.5135630e+01
   1.5848950e+01
   1.6595890e+01
   1.7378030e+01
   1.8197030e+01
   1.9054630e+01
   1.9952650e+01
   2.0892990e+01
   2.1877640e+01
   2.2908700e+01
   2.3988360e+01
   2.5118900e+01
   2.6302710e+01
   2.7542320e+01
   2.8840350e+01
   3.0199550e+01
   3.1622810e+01
   3.3113150e+01
   3.4673730e+01
   3.6307850e+01
   3.8018980e+01
   3.9810760e+01
   4.1686990e+01
   4.3651630e+01
   4.5708870e+01
   4.7863060e+01
   5.0118780e+01
   5.2480810e+01
   5.4954150e+01
   5.7544060e+01
   6.0256030e+01
   6.3095810e+01
   6.6069420e+01
   6.9183170e+01
   7.2443680e+01
   7.5857840e+01
   7.9432920e+01
   8.3176480e+01
   8.7096460e+01
   9.1201190e+01
   9.5499370e+01
   1.0000010e+02
   1.0471300e+02
   1.0964790e+02
   1.1481550e+02
   1.2022660e+02
   1.2589270e+02
   1.3182580e+02
   1.3803860e+02
   1.4454410e+02
   1.5135630e+02
   1.5848950e+02
   1.6595880e+02
   1.7378020e+02
   1.8197020e+02
   1.9054620e+02
   1.9952640e+02
   2.0892980e+02
   2.1877630e+02
   2.2908690e+02
   2.3988350e+02
   2.5118880e+02
   2.6302700e+02
   2.7542310e+02
   2.8840340e+02
   3.0199540e+02
   3.1622800e+02
   3.3113140e+02
   3.4673710e+02
   3.6307830e+02
   3.8018970e+02
   3.9810750e+02
   4.1686970e+02
   4.3651620e+02
   4.5708850e+02
   4.7863050e+02
   5.0118760e+02
   5.2480790e+02
   5.4954130e+02
   5.7544040e+02
   6.0256010e+02
   6.3095780e+02
   6.6069400e+02
   6.9183150e+02
   7.2443660e+02
   7.5857820e+02
   7.9432890e+02
   8.3176450e+02
   8.7096430e+02
   9.1201160e+02
   9.5499330e+02
   1.0000010e+03
   1.0471290e+03
   1.0964790e+03
   1.1481550e+03
   1.2022650e+03
   1.2589260e+03
   1.3182580e+03
   1.3803850e+03
   1.4454410e+03
   1.5135630e+03
   1.5848950e+03
   1.6595880e+03
   1.7378020e+03
   1.8197020e+03
   1.9054620e+03
   1.9952640e+03
   2.0892980e+03
   2.1877630e+03
   2.2908700e+03
   2.3988350e+03
   2.5118890e+03
   2.6302700e+03
   2.7542310e+03
   2.8840340e+03
   3.0199540e+03
   3.1622800e+03
   3.3113140e+03
   3.4673710e+03
   3.6307830e+03
   3.8018970e+03
   3.9810750e+03
   4.1686970e+03
   4.3651620e+03
   4.5708860e+03
   4.7863050e+03
   5.0118760e+03
   5.2480790e+03
   5.4954140e+03
   5.7544040e+03
   6.0256010e+03
   6.3095790e+03
   6.6069400e+03
   6.9183150e+03
   7.2443660e+03
   7.5857820e+03
   7.9432890e+03
   8.3176450e+03
   8.7096430e+03
   9.1201150e+03
   9.5499330e+03
   1.0000010e+04
   1.0471290e+04
   1.0964790e+04
   1.1481540e+04
   1.2022650e+04
   1.2589260e+04
   1.3182580e+04
   1.3803850e+04
   1.4454410e+04
   1.5135620e+04
   1.5848940e+04
   1.6595880e+04
   1.7378020e+04
   1.8197020e+04
   1.9054620e+04
   1.9952630e+04
   2.0892970e+04
   2.1877630e+04
   2.2908690e+04
   2.3988340e+04
   2.5118880e+04
   2.6302690e+04
   2.7542300e+04
   2.8840330e+04
   3.0199530e+04
   3.1622790e+04
   3.3113130e+04
   3.4673700e+04
   3.6307820e+04
   3.8018960e+04
   3.9810730e+04
   4.1686960e+04
   4.3651600e+04
   4.5708840e+04
   4.7863030e+04
   5.0118740e+04
   5.2480770e+04
   5.4954110e+04
   5.7544020e+04
   6.0255980e+04
   6.3095760e+04
   6.6069370e+04
   6.9183120e+04
   7.2443620e+04
   7.5857780e+04
   7.9432850e+04
   8.3176410e+04
   8.7096390e+04
   9.1201120e+04
   9.5499290e+04
   1.0000000e+05
   1.0471290e+05
   1.0964790e+05
   1.1481540e+05
   1.2022650e+05
   1.2589260e+05
   1.3182570e+05
   1.3803850e+05
   1.4454400e+05
   1.5135620e+05
   1.5848940e+05
   1.6595880e+05
   1.7378010e+05
   1.8197010e+05
   1.9054610e+05
   1.9952630e+05
   2.0892970e+05
   2.1877620e+05
   2.2908680e+05
   2.3988340e+05
   2.5118870e+05
   2.6302690e+05
   2.7542290e+05
   2.8840320e+05
   3.0199530e+05
   3.1622780e+05
   3.3113120e+05
   3.4673690e+05
   3.6307810e+05
   3.8018950e+05
   3.9810730e+05
   4.1686950e+05
   4.3651590e+05
   4.5708830e+05
   4.7863020e+05
   5.0118730e+05
   5.2480750e+05
   5.4954090e+05
   5.7544000e+05
   6.0255960e+05
   6.3095740e+05
   6.6069350e+05
   6.9183100e+05
   7.2443600e+05
   7.5857760e+05
   7.9432830e+05
   8.3176380e+05
   8.7096360e+05
   9.1201080e+05
   9.5499260e+05
   1.0000000e+06
   6.2831853e+00
   6.5793118e+00
   6.8893870e+00
   7.2140706e+00
   7.5540601e+00
   7.9100716e+00
   8.2828656e+00
   8.6732210e+00
   9.0819799e+00
   9.5100031e+00
   9.9581953e+00
   1.0427505e+01
   1.0918938e+01
   1.1433537e+01
   1.1972383e+01
   1.2536620e+01
   1.3127453e+01
   1.3746133e+01
   1.4393967e+01
   1.5072337e+01
   1.5782670e+01
   1.6526486e+01
   1.7305356e+01
   1.8120933e+01
   1.8974943e+01
   1.9869204e+01
   2.0805612e+01
   2.1786153e+01
   2.2812901e+01
   2.3888042e+01
   2.5013851e+01
   2.6192715e+01
   2.7427141e+01
   2.8719743e+01
   3.0073260e+01
   3.1490564e+01
   3.2974672e+01
   3.4528723e+01
   3.6156006e+01
   3.7859987e+01
   3.9644273e+01
   4.1512653e+01
   4.3469080e+01
   4.5517719e+01
   4.7662899e+01
   4.9909182e+01
   5.2261330e+01
   5.4724326e+01
   5.7303404e+01
   6.0004030e+01
   6.2831916e+01
   6.5793118e+01
   6.8893870e+01
   7.2140706e+01
   7.5540601e+01
   7.9100716e+01
   8.2828656e+01
   8.6732210e+01
   9.0819799e+01
   9.5099968e+01
   9.9581890e+01
   1.0427505e+02
   1.0918938e+02
   1.1433531e+02
   1.1972377e+02
   1.2536620e+02
   1.3127453e+02
   1.3746127e+02
   1.4393961e+02
   1.5072331e+02
   1.5782670e+02
   1.6526480e+02
   1.7305350e+02
   1.8120926e+02
   1.8974937e+02
   1.9869198e+02
   2.0805606e+02
   2.1786147e+02
   2.2812895e+02
   2.3888030e+02
   2.5013838e+02
   2.6192708e+02
   2.7427128e+02
   2.8719730e+02
   3.0073248e+02
   3.1490558e+02
   3.2974665e+02
   3.4528711e+02
   3.6155999e+02
   3.7859980e+02
   3.9644267e+02
   4.1512641e+02
   4.3469068e+02
   4.5517707e+02
   4.7662887e+02
   4.9909176e+02
   5.2261324e+02
   5.4724320e+02
   5.7303398e+02
   6.0004024e+02
   6.2831916e+02
   6.5793118e+02
   6.8893807e+02
   7.2140706e+02
   7.5540601e+02
   7.9100716e+02
   8.2828593e+02
   8.6732210e+02
   9.0819737e+02
   9.5099968e+02
   9.9581890e+02
   1.0427499e+03
   1.0918932e+03
   1.1433525e+03
   1.1972371e+03
   1.2536613e+03
   1.3127446e+03
   1.3746120e+03
   1.4393954e+03
   1.5072325e+03
   1.5782658e+03
   1.6526474e+03
   1.7305344e+03
   1.8120920e+03
   1.8974931e+03
   1.9869191e+03
   2.0805599e+03
   2.1786135e+03
   2.2812882e+03
   2.3888023e+03
   2.5013832e+03
   2.6192696e+03
   2.7427122e+03
   2.8719717e+03
   3.0073241e+03
   3.1490546e+03
   3.2974653e+03
   3.4528698e+03
   3.6155987e+03
   3.7859968e+03
   3.9644248e+03
   4.1512628e+03
   4.3469055e+03
   4.5517694e+03
   4.7662874e+03
   4.9909157e+03
   5.2261305e+03
   5.4724301e+03
   5.7303379e+03
   6.0003999e+03
   6.2831916e+03
   6.5793055e+03
   6.8893807e+03
   7.2140706e+03
   7.5540538e+03
   7.9100653e+03
   8.2828593e+03
   8.6732148e+03
   9.0819737e+03
   9.5099968e+03
   9.9581890e+03
   1.0427499e+04
   1.0918932e+04
   1.1433525e+04
   1.1972371e+04
   1.2536613e+04
   1.3127446e+04
   1.3746120e+04
   1.4393961e+04
   1.5072325e+04
   1.5782664e+04
   1.6526474e+04
   1.7305344e+04
   1.8120920e+04
   1.8974931e+04
   1.9869191e+04
   2.0805599e+04
   2.1786135e+04
   2.2812882e+04
   2.3888023e+04
   2.5013832e+04
   2.6192696e+04
   2.7427122e+04
   2.8719724e+04
   3.0073241e+04
   3.1490546e+04
   3.2974653e+04
   3.4528705e+04
   3.6155987e+04
   3.7859968e+04
   3.9644254e+04
   4.1512628e+04
   4.3469055e+04
   4.5517694e+04
   4.7662874e+04
   4.9909157e+04
   5.2261305e+04
   5.4724301e+04
   5.7303373e+04
   6.0003999e+04
   6.2831916e+04
   6.5793055e+04
   6.8893807e+04
   7.2140643e+04
   7.5540538e+04
   7.9100653e+04
   8.2828593e+04
   8.6732148e+04
   9.0819737e+04
   9.5099905e+04
   9.9581827e+04
   1.0427499e+05
   1.0918932e+05
   1.1433525e+05
   1.1972371e+05
   1.2536607e+05
   1.3127440e+05
   1.3746120e+05
   1.4393954e+05
   1.5072319e+05
   1.5782658e+05
   1.6526468e+05
   1.7305337e+05
   1.8120914e+05
   1.8974924e+05
   1.9869185e+05
   2.0805593e+05
   2.1786128e+05
   2.2812876e+05
   2.3888017e+05
   2.5013819e+05
   2.6192689e+05
   2.7427109e+05
   2.8719711e+05
   3.0073229e+05
   3.1490533e+05
   3.2974640e+05
   3.4528686e+05
   3.6155974e+05
   3.7859949e+05
   3.9644235e+05
   4.1512609e+05
   4.3469036e+05
   4.5517669e+05
   4.7662849e+05
   4.9909132e+05
   5.2261280e+05
   5.4724276e+05
   5.7303354e+05
   6.0003974e+05
   6.2831853e+05
   6.5793055e+05
   6.8893807e+05
   7.2140643e+05
   7.5540538e+05
   7.9100653e+05
   8.2828530e+05
   8.6732148e+05
   9.0819674e+05
   9.5099905e+05
   9.9581827e+05
   1.0427499e+06
   1.0918926e+06
   1.1433519e+06
   1.1972365e+06
   1.2536607e+06
   1.3127440e+06
   1.3746114e+06
   1.4393948e+06
   1.5072319e+06
   1.5782651e+06
   1.6526468e+06
   1.7305331e+06
   1.8120907e+06
   1.8974924e+06
   1.9869179e+06
   2.0805587e+06
   2.1786122e+06
   2.2812870e+06
   2.3888011e+06
   2.5013819e+06
   2.6192683e+06
   2.7427103e+06
   2.8719705e+06
   3.0073222e+06
   3.1490527e+06
   3.2974628e+06
   3.4528673e+06
   3.6155962e+06
   3.7859936e+06
   3.9644223e+06
   4.1512597e+06
   4.3469024e+06
   4.5517656e+06
   4.7662836e+06
   4.9909119e+06
   5.2261261e+06
   5.4724257e+06
   5.7303329e+06
   6.0003955e+06
   6.2831853e+06
  -2.7899380e+04
  -2.6819970e+04
  -2.5778960e+04
  -2.4770480e+04
  -2.3801230e+04
  -2.2868530e+04
  -2.1964300e+04
  -2.1111540e+04
  -2.0281820e+04
  -1.9475730e+04
  -1.8701970e+04
  -1.7973090e+04
  -1.7262010e+04
  -1.6573310e+04
  -1.5915940e+04
  -1.5293800e+04
  -1.4677200e+04
  -1.4097600e+04
  -1.3531970e+04
  -1.3022290e+04
  -1.2496380e+04
  -1.2000740e+04
  -1.1520410e+04
  -1.1056190e+04
  -1.0610370e+04
  -1.0189400e+04
  -9.7758970e+03
  -9.3856590e+03
  -9.0029060e+03
  -8.6426960e+03
  -8.2952110e+03
  -7.9564930e+03
  -7.6357780e+03
  -7.3253510e+03
  -7.0289830e+03
  -6.7469110e+03
  -6.4675300e+03
  -6.2055640e+03
  -5.9530600e+03
  -5.7093790e+03
  -5.4763150e+03
  -5.2529820e+03
  -5.0373240e+03
  -4.8301640e+03
  -4.6315760e+03
  -4.4416610e+03
  -4.2603530e+03
  -4.0847830e+03
  -3.9160690e+03
  -3.7553880e+03
  -3.6011390e+03
  -3.4512360e+03
  -3.3091040e+03
  -3.1733660e+03
  -3.0420980e+03
  -2.9158860e+03
  -2.7956060e+03
  -2.6800540e+03
  -2.5693210e+03
  -2.4629200e+03
  -2.3602900e+03
  -2.2626570e+03
  -2.1685030e+03
  -2.0785080e+03
  -1.9918510e+03
  -1.9090630e+03
  -1.8297600e+03
  -1.7538560e+03
  -1.6799920e+03
  -1.6104460e+03
  -1.5432530e+03
  -1.4790550e+03
  -1.4170980e+03
  -1.3579860e+03
  -1.3016790e+03
  -1.2475050e+03
  -1.1967380e+03
  -1.1467080e+03
  -1.0985730e+03
  -1.0529300e+03
  -1.0082620e+03
  -9.6627510e+02
  -9.2570250e+02
  -8.8656820e+02
  -8.4948900e+02
  -8.1361190e+02
  -7.7987490e+02
  -7.4706570e+02
  -7.1572970e+02
  -6.8559970e+02
  -6.5687850e+02
  -6.2911300e+02
  -6.0294640e+02
  -5.7741590e+02
  -5.5321620e+02
  -5.2983640e+02
  -5.0762480e+02
  -4.8650920e+02
  -4.6594120e+02
  -4.4652500e+02
  -4.2784390e+02
  -4.0992180e+02
  -3.9271640e+02
  -3.7640420e+02
  -3.6071140e+02
  -3.4561630e+02
  -3.3110740e+02
  -3.1723470e+02
  -3.0392540e+02
  -2.9110450e+02
  -2.7904150e+02
  -2.6730460e+02
  -2.5604280e+02
  -2.4537180e+02
  -2.3503830e+02
  -2.2508690e+02
  -2.1577050e+02
  -2.0679920e+02
  -1.9814130e+02
  -1.8987680e+02
  -1.8196520e+02
  -1.7436740e+02
  -1.6704430e+02
  -1.6010200e+02
  -1.5339950e+02
  -1.4698720e+02
  -1.4083790e+02
  -1.3496430e+02
  -1.2936480e+02
  -1.2395480e+02
  -1.1879800e+02
  -1.1386430e+02
  -1.0919340e+02
  -1.0470150e+02
  -1.0035010e+02
  -9.6189020e+01
  -9.2204640e+01
  -8.8369480e+01
  -8.4723340e+01
  -8.1221390e+01
  -7.7857670e+01
  -7.4649040e+01
  -7.1561610e+01
  -6.8632000e+01
  -6.5820710e+01
  -6.3129590e+01
  -6.0524990e+01
  -5.8044350e+01
  -5.5673460e+01
  -5.3414470e+01
  -5.1247040e+01
  -4.9173840e+01
  -4.7171730e+01
  -4.5264890e+01
  -4.3443630e+01
  -4.1689900e+01
  -4.0014450e+01
  -3.8409860e+01
  -3.6881280e+01
  -3.5401120e+01
  -3.3998190e+01
  -3.2655140e+01
  -3.1353520e+01
  -3.0119050e+01
  -2.8928040e+01
  -2.7813220e+01
  -2.6711960e+01
  -2.5669270e+01
  -2.4671160e+01
  -2.3718490e+01
  -2.2797170e+01
  -2.1918920e+01
  -2.1079930e+01
  -2.0267630e+01
  -1.9497860e+01
  -1.8754340e+01
  -1.8048790e+01
  -1.7367680e+01
  -1.6716230e+01
  -1.6095310e+01
  -1.5492940e+01
  -1.4918730e+01
  -1.4370700e+01
  -1.3844920e+01
  -1.3335100e+01
  -1.2854150e+01
  -1.2386740e+01
  -1.1940450e+01
  -1.1509910e+01
  -1.1104330e+01
  -1.0708310e+01
  -1.0328900e+01
  -9.9682260e+00
  -9.6218050e+00
  -9.2923590e+00
  -8.9727690e+00
  -8.6657790e+00
  -8.3689700e+00
  -8.0877920e+00
  -7.8156610e+00
  -7.5532000e+00
  -7.3001070e+00
  -7.0606590e+00
  -6.8292640e+00
  -6.6073880e+00
  -6.3919670e+00
  -6.1875870e+00
  -5.9886200e+00
  -5.7997820e+00
  -5.6169020e+00
  -5.4407540e+00
  -5.2738080e+00
  -5.1080250e+00
  -4.9537150e+00
  -4.8034250e+00
  -4.6580030e+00
  -4.5186390e+00
  -4.3858110e+00
  -4.2555920e+00
  -4.1316700e+00
  -4.0116780e+00
  -3.8973650e+00
  -3.7867140e+00
  -3.6815940e+00
  -3.5794290e+00
  -3.4815610e+00
  -3.3876410e+00
  -3.2943640e+00
  -3.2091900e+00
  -3.1263070e+00
  -3.0442710e+00
  -2.9677370e+00
  -2.8926570e+00
  -2.8205080e+00
  -2.7494560e+00
  -2.6833420e+00
  -2.6227060e+00
  -2.5614160e+00
  -2.5029160e+00
  -2.4467270e+00
  -2.3945720e+00
  -2.3441440e+00
  -2.2956540e+00
  -2.2497780e+00
  -2.2073150e+00
  -2.1641330e+00
  -2.1221210e+00
  -2.0846070e+00
  -2.0476740e+00
  -2.0155870e+00
  -1.9826130e+00
  -1.9540700e+00
  -1.9235210e+00
  -1.8988160e+00
  -1.8733870e+00
  -1.8509070e+00
  -1.8295740e+00
  -1.8094960e+00
  -1.7901380e+00
  -1.7747330e+00
  -1.7603570e+00
  -1.7513900e+00
  -1.7277790e+00
  -1.7122850e+00
  -1.7162830e+00
  -1.7116380e+00
  -1.6948240e+00
  -1.6925430e+00
  -1.6947330e+00
  -1.6936760e+00
  -1.7018580e+00
  -1.7226740e+00
  -1.7023710e+00
  -1.7118780e+00
  -1.7361190e+00
  -1.7461420e+00
  -1.7662840e+00
  -1.7770810e+00
  -1.7987770e+00
  -1.8283060e+00
  -1.8565540e+00
  -1.8859210e+00
  -1.9217920e+00
  -1.9581090e+00
  -2.0032730e+00
  -2.0435360e+00
  -2.1028230e+00
  -2.1541100e+00
  -2.2128210e+00
  -2.2857400e+00
  -6.2726670e+00
  -6.8695240e+00
  -7.5320140e+00
  -8.3281010e+00
  -9.1998070e+00
  -1.0225610e+01
  -1.1408280e+01
  -1.2754850e+01
  -1.4305890e+01
  -1.6019050e+01
  -1.7938930e+01
   3.3184180e+03
   3.1750810e+03
   3.0462360e+03
   2.9255410e+03
   2.8049630e+03
   2.6841190e+03
   2.5694830e+03
   2.4605110e+03
   2.3634400e+03
   2.2662250e+03
   2.1664110e+03
   2.0765710e+03
   1.9928980e+03
   1.9101910e+03
   1.8248840e+03
   1.7542890e+03
   1.6825420e+03
   1.6077500e+03
   1.5449490e+03
   1.4792020e+03
   1.4174880e+03
   1.3528440e+03
   1.2997620e+03
   1.2408200e+03
   1.1966410e+03
   1.1435890e+03
   1.0936730e+03
   1.0495340e+03
   1.0047950e+03
   9.6620420e+02
   9.2303160e+02
   8.8486330e+02
   8.4742050e+02
   8.1150030e+02
   7.7768980e+02
   7.4523740e+02
   7.1727190e+02
   6.8719890e+02
   6.5828750e+02
   6.3071280e+02
   6.0533950e+02
   5.7996490e+02
   5.5677980e+02
   5.3376460e+02
   5.1199160e+02
   4.9097590e+02
   4.7149730e+02
   4.5169890e+02
   4.3355130e+02
   4.1643040e+02
   3.9956320e+02
   3.8383250e+02
   3.6910240e+02
   3.5536590e+02
   3.4041540e+02
   3.2720200e+02
   3.1441330e+02
   3.0239320e+02
   2.9060560e+02
   2.8008160e+02
   2.6892100e+02
   2.5855210e+02
   2.4920790e+02
   2.3978400e+02
   2.3099990e+02
   2.2258920e+02
   2.1433050e+02
   2.0666340e+02
   1.9896860e+02
   1.9246690e+02
   1.8559560e+02
   1.7945180e+02
   1.7266370e+02
   1.6697200e+02
   1.6172290e+02
   1.5586540e+02
   1.5103900e+02
   1.4544760e+02
   1.4130520e+02
   1.3630880e+02
   1.3229640e+02
   1.2817520e+02
   1.2409900e+02
   1.2041360e+02
   1.1665820e+02
   1.1329620e+02
   1.0978690e+02
   1.0693590e+02
   1.0364250e+02
   1.0072020e+02
   9.8228110e+01
   9.5378440e+01
   9.2926600e+01
   9.0629910e+01
   8.8241600e+01
   8.6118140e+01
   8.3907790e+01
   8.1831400e+01
   7.9932570e+01
   7.8293630e+01
   7.6255360e+01
   7.4674340e+01
   7.3080430e+01
   7.1578450e+01
   7.0090710e+01
   6.8647800e+01
   6.7311490e+01
   6.6093390e+01
   6.4761110e+01
   6.3575470e+01
   6.2481910e+01
   6.1361920e+01
   6.0380430e+01
   5.9341420e+01
   5.8384040e+01
   5.7469680e+01
   5.6631110e+01
   5.5804750e+01
   5.4981730e+01
   5.4252500e+01
   5.3491240e+01
   5.2789560e+01
   5.2102070e+01
   5.1460030e+01
   5.0865130e+01
   5.0266500e+01
   4.9677960e+01
   4.9146370e+01
   4.8646360e+01
   4.8178480e+01
   4.7647880e+01
   4.7191780e+01
   4.6741050e+01
   4.6320950e+01
   4.5923300e+01
   4.5510810e+01
   4.5153580e+01
   4.4772800e+01
   4.4432410e+01
   4.4081780e+01
   4.3747130e+01
   4.3415630e+01
   4.3150580e+01
   4.2863120e+01
   4.2563140e+01
   4.2300080e+01
   4.2046520e+01
   4.1790200e+01
   4.1558980e+01
   4.1337010e+01
   4.1112950e+01
   4.0895050e+01
   4.0673950e+01
   4.0483960e+01
   4.0298040e+01
   4.0096580e+01
   3.9896680e+01
   3.9727410e+01
   3.9552800e+01
   3.9375120e+01
   3.9223320e+01
   3.9055670e+01
   3.8901570e+01
   3.8752300e+01
   3.8600840e+01
   3.8458000e+01
   3.8319260e+01
   3.8176150e+01
   3.8034850e+01
   3.7912980e+01
   3.7778980e+01
   3.7649090e+01
   3.7527770e+01
   3.7416080e+01
   3.7295480e+01
   3.7180470e+01
   3.7070800e+01
   3.6960510e+01
   3.6850930e+01
   3.6748330e+01
   3.6648750e+01
   3.6546150e+01
   3.6450230e+01
   3.6353320e+01
   3.6254820e+01
   3.6163020e+01
   3.6066720e+01
   3.5980740e+01
   3.5891790e+01
   3.5803710e+01
   3.5721520e+01
   3.5639630e+01
   3.5554060e+01
   3.5477420e+01
   3.5398470e+01
   3.5325260e+01
   3.5245860e+01
   3.5174050e+01
   3.5096700e+01
   3.5023140e+01
   3.4952520e+01
   3.4881240e+01
   3.4810930e+01
   3.4742240e+01
   3.4674530e+01
   3.4607980e+01
   3.4545780e+01
   3.4476920e+01
   3.4414760e+01
   3.4353650e+01
   3.4297770e+01
   3.4236680e+01
   3.4178080e+01
   3.4120180e+01
   3.4063850e+01
   3.4007720e+01
   3.3952930e+01
   3.3899240e+01
   3.3848350e+01
   3.3797000e+01
   3.3745190e+01
   3.3698040e+01
   3.3645670e+01
   3.3602390e+01
   3.3556450e+01
   3.3511900e+01
   3.3468110e+01
   3.3426840e+01
   3.3381240e+01
   3.3338280e+01
   3.3296300e+01
   3.3254990e+01
   3.3215800e+01
   3.3176320e+01
   3.3136940e+01
   3.3098920e+01
   3.3063340e+01
   3.3024770e+01
   3.2990300e+01
   3.2957130e+01
   3.2924510e+01
   3.2891310e+01
   3.2862740e+01
   3.2826260e+01
   3.2795170e+01
   3.2763630e+01
   3.2734500e+01
   3.2705830e+01
   3.2674110e+01
   3.2642840e+01
   3.2616380e+01
   3.2589900e+01
   3.2562200e+01
   3.2535650e+01
   3.2510990e+01
   3.2489030e+01
   3.2462220e+01
   3.2443100e+01
   3.2417340e+01
   3.2389390e+01
   3.2381650e+01
   3.2346980e+01
   3.2336970e+01
   3.2311170e+01
   3.2285440e+01
   3.2287340e+01
   3.2267570e+01
   3.2249910e+01
   3.2240210e+01
   3.2210610e+01
   3.2216730e+01
   3.2220930e+01
   3.2188630e+01
   3.2182050e+01
   3.2177150e+01
   3.2171280e+01
   3.2173880e+01
   3.2172540e+01
   3.2159500e+01
   3.2167210e+01
   3.2178420e+01
   3.2187150e+01
   3.2200240e+01
   3.2217480e+01
   3.2236350e+01
   3.2260020e+01
   3.2291590e+01
   3.2331070e+01
   3.2356720e+01
   3.2413020e+01
   3.6784010e+01
   3.7164400e+01
   3.7600630e+01
   3.8024090e+01
   3.8480860e+01
   3.8908360e+01
   3.9303310e+01
   3.9715170e+01
   4.0026200e+01
   4.0311920e+01
   4.0388000e+01
   2.8096040e+04
   2.7007260e+04
   2.5958320e+04
   2.4942640e+04
   2.3965950e+04
   2.3025510e+04
   2.2114090e+04
   2.1254450e+04
   2.0419070e+04
   1.9607140e+04
   1.8827030e+04
   1.8092650e+04
   1.7376670e+04
   1.6683030e+04
   1.6020210e+04
   1.5394090e+04
   1.4773320e+04
   1.4188980e+04
   1.3619880e+04
   1.3106030e+04
   1.2576520e+04
   1.2076750e+04
   1.1593500e+04
   1.1125600e+04
   1.0677640e+04
   1.0253380e+04
   9.8368840e+03
   9.4441580e+03
   9.0588040e+03
   8.6965370e+03
   8.3464070e+03
   8.0055450e+03
   7.6826580e+03
   7.3701630e+03
   7.0718740e+03
   6.7879440e+03
   6.5071820e+03
   6.2434980e+03
   5.9893460e+03
   5.7441110e+03
   5.5096700e+03
   5.2849010e+03
   5.0680010e+03
   4.8595660e+03
   4.6597890e+03
   4.4687140e+03
   4.2863640e+03
   4.1096820e+03
   3.9399960e+03
   3.7784070e+03
   3.6232380e+03
   3.4725150e+03
   3.3296250e+03
   3.1932010e+03
   3.0610850e+03
   2.9341870e+03
   2.8132310e+03
   2.6970600e+03
   2.5857030e+03
   2.4787940e+03
   2.3755600e+03
   2.2773810e+03
   2.1827760e+03
   2.0922940e+03
   2.0052010e+03
   1.9219950e+03
   1.8422700e+03
   1.7659900e+03
   1.6917330e+03
   1.6219060e+03
   1.5543730e+03
   1.4899020e+03
   1.4275780e+03
   1.3682130e+03
   1.3116870e+03
   1.2572040e+03
   1.2062310e+03
   1.1558960e+03
   1.1076240e+03
   1.0617160e+03
   1.0169050e+03
   9.7473920e+02
   9.3398380e+02
   8.9470810e+02
   8.5746170e+02
   8.2146240e+02
   7.8756460e+02
   7.5468030e+02
   7.2319480e+02
   6.9295850e+02
   6.6418230e+02
   6.3630200e+02
   6.1006530e+02
   5.8448520e+02
   5.6020950e+02
   5.3678940e+02
   5.1451280e+02
   4.9334320e+02
   4.7274770e+02
   4.5333700e+02
   4.3458640e+02
   4.1666790e+02
   3.9945830e+02
   3.8314950e+02
   3.6745810e+02
   3.5236790e+02
   3.3788000e+02
   3.2404660e+02
   3.1074850e+02
   2.9796590e+02
   2.8595130e+02
   2.7425730e+02
   2.6306600e+02
   2.5244550e+02
   2.4218120e+02
   2.3230770e+02
   2.2307840e+02
   2.1419640e+02
   2.0562820e+02
   1.9747540e+02
   1.8966460e+02
   1.8218320e+02
   1.7498120e+02
   1.6816890e+02
   1.6161270e+02
   1.5534470e+02
   1.4934260e+02
   1.4363400e+02
   1.3820900e+02
   1.3298850e+02
   1.2799730e+02
   1.2325640e+02
   1.1877680e+02
   1.1449030e+02
   1.1035890e+02
   1.0641220e+02
   1.0266710e+02
   9.9064460e+01
   9.5667570e+01
   9.2412760e+01
   8.9306370e+01
   8.6356210e+01
   8.3564560e+01
   8.0917230e+01
   7.8383590e+01
   7.5991060e+01
   7.3696560e+01
   7.1523190e+01
   6.9474330e+01
   6.7541500e+01
   6.5700340e+01
   6.3956790e+01
   6.2285980e+01
   6.0727760e+01
   5.9256070e+01
   5.7842740e+01
   5.6505760e+01
   5.5259250e+01
   5.4080060e+01
   5.2949400e+01
   5.1907080e+01
   5.0908780e+01
   4.9963740e+01
   4.9080530e+01
   4.8237500e+01
   4.7461490e+01
   4.6710760e+01
   4.6003590e+01
   4.5335590e+01
   4.4720920e+01
   4.4124400e+01
   4.3564820e+01
   4.3042970e+01
   4.2552790e+01
   4.2084660e+01
   4.1642670e+01
   4.1231090e+01
   4.0837680e+01
   4.0465090e+01
   4.0118560e+01
   3.9788970e+01
   3.9473910e+01
   3.9180820e+01
   3.8900460e+01
   3.8629480e+01
   3.8379590e+01
   3.8134490e+01
   3.7910260e+01
   3.7692160e+01
   3.7486150e+01
   3.7292020e+01
   3.7106190e+01
   3.6925010e+01
   3.6759040e+01
   3.6597810e+01
   3.6447010e+01
   3.6295550e+01
   3.6155960e+01
   3.6016540e+01
   3.5884610e+01
   3.5759330e+01
   3.5636950e+01
   3.5519760e+01
   3.5407090e+01
   3.5298450e+01
   3.5193320e+01
   3.5095540e+01
   3.4993170e+01
   3.4900050e+01
   3.4809810e+01
   3.4726630e+01
   3.4640490e+01
   3.4557680e+01
   3.4477910e+01
   3.4400850e+01
   3.4325240e+01
   3.4252290e+01
   3.4181770e+01
   3.4114820e+01
   3.4048610e+01
   3.3982810e+01
   3.3922670e+01
   3.3858090e+01
   3.3803470e+01
   3.3746820e+01
   3.3692270e+01
   3.3639120e+01
   3.3588790e+01
   3.3535150e+01
   3.3484540e+01
   3.3435180e+01
   3.3387150e+01
   3.3341520e+01
   3.3295990e+01
   3.3250810e+01
   3.3207510e+01
   3.3167190e+01
   3.3123950e+01
   3.3085110e+01
   3.3047830e+01
   3.3011470e+01
   3.2974740e+01
   3.2942820e+01
   3.2903270e+01
   3.2869370e+01
   3.2835030e+01
   3.2803210e+01
   3.2772190e+01
   3.2738210e+01
   3.2705010e+01
   3.2676580e+01
   3.2648430e+01
   3.2618970e+01
   3.2591010e+01
   3.2564920e+01
   3.2541710e+01
   3.2513740e+01
   3.2493530e+01
   3.2466730e+01
   3.2437970e+01
   3.2429460e+01
   3.2394360e+01
   3.2383090e+01
   3.2356510e+01
   3.2331030e+01
   3.2332680e+01
   3.2312050e+01
   3.2294300e+01
   3.2284720e+01
   3.2255110e+01
   3.2261650e+01
   3.2266950e+01
   3.2233620e+01
   3.2227550e+01
   3.2223950e+01
   3.2218640e+01
   3.2222320e+01
   3.2221580e+01
   3.2209760e+01
   3.2219130e+01
   3.2231930e+01
   3.2242350e+01
   3.2257540e+01
   3.2276930e+01
   3.2298530e+01
   3.2324680e+01
   3.2359980e+01
   3.2402750e+01
   3.2432290e+01
   3.2493510e+01
   3.7315010e+01
   3.7793950e+01
   3.8347600e+01
   3.8925420e+01
   3.9565300e+01
   4.0229640e+01
   4.0925540e+01
   4.1713080e+01
   4.2505950e+01
   4.3378120e+01
   4.4192710e+01
  -8.3216970e+01
  -8.3248470e+01
  -8.3260750e+01
  -8.3264230e+01
  -8.3278720e+01
  -8.3305720e+01
  -8.3327610e+01
  -8.3352280e+01
  -8.3353300e+01
  -8.3362830e+01
  -8.3392380e+01
  -8.3409390e+01
  -8.3414360e+01
  -8.3425270e+01
  -8.3459160e+01
  -8.3456430e+01
  -8.3460360e+01
  -8.3493860e+01
  -8.3486730e+01
  -8.3519550e+01
  -8.3528500e+01
  -8.3568200e+01
  -8.3562970e+01
  -8.3596570e+01
  -8.3565350e+01
  -8.3596310e+01
  -8.3616610e+01
  -8.3619510e+01
  -8.3631700e+01
  -8.3621140e+01
  -8.3650660e+01
  -8.3654060e+01
  -8.3667220e+01
  -8.3678560e+01
  -8.3686450e+01
  -8.3696880e+01
  -8.3671560e+01
  -8.3680860e+01
  -8.3689890e+01
  -8.3696120e+01
  -8.3692260e+01
  -8.3699670e+01
  -8.3692650e+01
  -8.3694030e+01
  -8.3691920e+01
  -8.3692200e+01
  -8.3684720e+01
  -8.3689820e+01
  -8.3682460e+01
  -8.3672390e+01
  -8.3668660e+01
  -8.3653870e+01
  -8.3635450e+01
  -8.3610410e+01
  -8.3615080e+01
  -8.3597420e+01
  -8.3583080e+01
  -8.3562490e+01
  -8.3546930e+01
  -8.3512230e+01
  -8.3500000e+01
  -8.3481130e+01
  -8.3444230e+01
  -8.3419250e+01
  -8.3384820e+01
  -8.3349560e+01
  -8.3319050e+01
  -8.3279620e+01
  -8.3245680e+01
  -8.3184820e+01
  -8.3142400e+01
  -8.3082190e+01
  -8.3053140e+01
  -8.2990350e+01
  -8.2917760e+01
  -8.2878270e+01
  -8.2806790e+01
  -8.2771250e+01
  -8.2670520e+01
  -8.2623700e+01
  -8.2524800e+01
  -8.2443900e+01
  -8.2364500e+01
  -8.2265420e+01
  -8.2180620e+01
  -8.2072490e+01
  -8.1986850e+01
  -8.1853950e+01
  -8.1760450e+01
  -8.1642560e+01
  -8.1495140e+01
  -8.1379160e+01
  -8.1238460e+01
  -8.1079760e+01
  -8.0937290e+01
  -8.0768030e+01
  -8.0614170e+01
  -8.0452160e+01
  -8.0265620e+01
  -8.0054860e+01
  -7.9894190e+01
  -7.9675790e+01
  -7.9458430e+01
  -7.9232980e+01
  -7.9003750e+01
  -7.8765880e+01
  -7.8508820e+01
  -7.8231220e+01
  -7.7971180e+01
  -7.7680380e+01
  -7.7378740e+01
  -7.7071290e+01
  -7.6730850e+01
  -7.6404470e+01
  -7.6049950e+01
  -7.5677110e+01
  -7.5293840e+01
  -7.4898440e+01
  -7.4491330e+01
  -7.4054050e+01
  -7.3618560e+01
  -7.3156360e+01
  -7.2677000e+01
  -7.2181540e+01
  -7.1655200e+01
  -7.1120410e+01
  -7.0570650e+01
  -6.9991240e+01
  -6.9391730e+01
  -6.8759990e+01
  -6.8145120e+01
  -6.7488120e+01
  -6.6826300e+01
  -6.6134940e+01
  -6.5409700e+01
  -6.4679330e+01
  -6.3908520e+01
  -6.3130740e+01
  -6.2325630e+01
  -6.1509720e+01
  -6.0668980e+01
  -5.9817860e+01
  -5.8910650e+01
  -5.8013750e+01
  -5.7111160e+01
  -5.6175880e+01
  -5.5212410e+01
  -5.4247240e+01
  -5.3259490e+01
  -5.2264020e+01
  -5.1261670e+01
  -5.0251650e+01
  -4.9230360e+01
  -4.8191230e+01
  -4.7151190e+01
  -4.6116060e+01
  -4.5084440e+01
  -4.4033980e+01
  -4.2998220e+01
  -4.1957860e+01
  -4.0918260e+01
  -3.9899600e+01
  -3.8867790e+01
  -3.7855050e+01
  -3.6848430e+01
  -3.5874850e+01
  -3.4879950e+01
  -3.3916500e+01
  -3.2969300e+01
  -3.2030240e+01
  -3.1108260e+01
  -3.0207530e+01
  -2.9323590e+01
  -2.8443620e+01
  -2.7600310e+01
  -2.6767010e+01
  -2.5960230e+01
  -2.5168750e+01
  -2.4399880e+01
  -2.3652820e+01
  -2.2915790e+01
  -2.2206080e+01
  -2.1517100e+01
  -2.0849000e+01
  -2.0194320e+01
  -1.9567760e+01
  -1.8954500e+01
  -1.8358770e+01
  -1.7780200e+01
  -1.7230990e+01
  -1.6687250e+01
  -1.6162380e+01
  -1.5661810e+01
  -1.5174130e+01
  -1.4708700e+01
  -1.4251970e+01
  -1.3813130e+01
  -1.3383550e+01
  -1.2976870e+01
  -1.2579840e+01
  -1.2194040e+01
  -1.1820520e+01
  -1.1465690e+01
  -1.1120810e+01
  -1.0788630e+01
  -1.0464390e+01
  -1.0154720e+01
  -9.8539250e+00
  -9.5659420e+00
  -9.2858300e+00
  -9.0138860e+00
  -8.7569940e+00
  -8.5001250e+00
  -8.2607290e+00
  -8.0264940e+00
  -7.7992140e+00
  -7.5806850e+00
  -7.3718560e+00
  -7.1659270e+00
  -6.9698030e+00
  -6.7795880e+00
  -6.5972620e+00
  -6.4214370e+00
  -6.2525840e+00
  -6.0886530e+00
  -5.9311970e+00
  -5.7797930e+00
  -5.6285770e+00
  -5.4913980e+00
  -5.3572610e+00
  -5.2240120e+00
  -5.0996720e+00
  -4.9771490e+00
  -4.8593570e+00
  -4.7431120e+00
  -4.6348540e+00
  -4.5354160e+00
  -4.4350090e+00
  -4.3386190e+00
  -4.2458310e+00
  -4.1597490e+00
  -4.0765440e+00
  -3.9959530e+00
  -3.9206880e+00
  -3.8505470e+00
  -3.7790630e+00
  -3.7091960e+00
  -3.6469900e+00
  -3.5860150e+00
  -3.5333390e+00
  -3.4784900e+00
  -3.4313110e+00
  -3.3806590e+00
  -3.3400550e+00
  -3.2979180e+00
  -3.2606290e+00
  -3.2257830e+00
  -3.1923320e+00
  -3.1607560e+00
  -3.1363090e+00
  -3.1116960e+00
  -3.0991890e+00
  -3.0584310e+00
  -3.0334710e+00
  -3.0429600e+00
  -3.0345610e+00
  -3.0066450e+00
  -3.0042470e+00
  -3.0090300e+00
  -3.0099160e+00
  -3.0238550e+00
  -3.0603720e+00
  -3.0274010e+00
  -3.0448960e+00
  -3.0884010e+00
  -3.1067610e+00
  -3.1422750e+00
  -3.1615750e+00
  -3.2013890e+00
  -3.2530530e+00
  -3.3020540e+00
  -3.3532620e+00
  -3.4155060e+00
  -3.4780370e+00
  -3.5559770e+00
  -3.6246030e+00
  -3.7258320e+00
  -3.8117920e+00
  -3.9122710e+00
  -4.0337750e+00
  -9.6773890e+00
  -1.0472440e+01
  -1.1327350e+01
  -1.2353940e+01
  -1.3445610e+01
  -1.4725070e+01
  -1.6186040e+01
  -1.7804840e+01
  -1.9667560e+01
  -2.1671760e+01
  -2.3949110e+01
