# Supplementary material for: Mathematical modelling with experimental validation of viscoelastic properties in non-Newtonian fluids
Source: Philos Trans A Math Phys Eng Sci. 2020 May 11;378(2172):20190284. doi: 10.1098/rsta.2019.0284 (PMC7287316; doi:10.1098/rsta.2019.0284)
Supplement: Data appendix [file rsta20190284supp2.zip › data_appendix/data_NN4.txt]

Mathematical models with experimental validation of Non-Newtonian fluid properties
C. Ionescu, I. Birs, D. Copot, C. Muresan, R. Caponetto
Philosophical Transactions A
DOI: 10.1098/rsta.2019.0284

Supplementary Table 3-6. 


   9.1200000e-03
   1.0000000e-02
   1.0965000e-02
   1.2023000e-02
   1.3183000e-02
   1.4454000e-02
   1.5849000e-02
   1.7378000e-02
   1.9055000e-02
   2.0893000e-02
   2.2909000e-02
   2.5119000e-02
   2.7542000e-02
   3.0200000e-02
   3.3113000e-02
   3.6308000e-02
   3.9811000e-02
   4.3652000e-02
   4.7863000e-02
   5.2481000e-02
   5.7544000e-02
   6.3096000e-02
   6.9183000e-02
   7.5858000e-02
   8.3177000e-02
   9.1201000e-02
   1.0000000e-01
   1.0964800e-01
   1.2022700e-01
   1.3182600e-01
   1.4454400e-01
   1.5849000e-01
   1.7378000e-01
   1.9054600e-01
   2.0893000e-01
   2.2908700e-01
   2.5118900e-01
   2.7542300e-01
   3.0199600e-01
   3.3113200e-01
   3.6307900e-01
   3.9810800e-01
   4.3651700e-01
   4.7863100e-01
   5.2480800e-01
   5.7544100e-01
   6.3095800e-01
   6.9183200e-01
   7.5857900e-01
   8.3176500e-01
   9.1201200e-01
   1.0000020e+00
   1.0964800e+00
   1.2022660e+00
   1.3182590e+00
   1.4454420e+00
   1.5848960e+00
   1.7378040e+00
   1.9054640e+00
   2.0892990e+00
   2.2908710e+00
   2.5118900e+00
   2.7542330e+00
   3.0199570e+00
   3.3113160e+00
   3.6307860e+00
   3.9810780e+00
   4.3651650e+00
   4.7863080e+00
   5.2480830e+00
   5.7544080e+00
   6.3095830e+00
   6.9183200e+00
   7.5857870e+00
   8.3176500e+00
   9.1201220e+00
   1.0000020e+01
   1.0964800e+01
   1.2022660e+01
   1.3182590e+01
   1.4454420e+01
   1.5848960e+01
   1.7378040e+01
   1.9054640e+01
   2.0892990e+01
   2.2908710e+01
   2.5118900e+01
   2.7542330e+01
   3.0199560e+01
   3.3113160e+01
   3.6307860e+01
   3.9810770e+01
   4.3651640e+01
   4.7863070e+01
   5.2480810e+01
   5.7544070e+01
   6.3095810e+01
   6.9183180e+01
   7.5857850e+01
   8.3176480e+01
   9.1201190e+01
   1.0000010e+02
   1.0964790e+02
   1.2022660e+02
   1.3182580e+02
   1.4454410e+02
   1.5848950e+02
   1.7378030e+02
   1.9054630e+02
   2.0892990e+02
   2.2908700e+02
   2.5118890e+02
   2.7542320e+02
   3.0199550e+02
   3.3113150e+02
   3.6307850e+02
   3.9810760e+02
   4.3651630e+02
   4.7863060e+02
   5.2480800e+02
   5.7544050e+02
   6.3095790e+02
   6.9183160e+02
   7.5857820e+02
   8.3176450e+02
   9.1201170e+02
   1.0000010e+03
   1.0964790e+03
   1.2022660e+03
   1.3182580e+03
   1.4454410e+03
   1.5848950e+03
   1.7378020e+03
   1.9054620e+03
   2.0892980e+03
   2.2908690e+03
   2.5118880e+03
   2.7542300e+03
   3.0199540e+03
   3.3113130e+03
   3.6307830e+03
   3.9810740e+03
   4.3651610e+03
   4.7863030e+03
   5.2480770e+03
   5.7544020e+03
   6.3095770e+03
   6.9183130e+03
   7.5857790e+03
   8.3176420e+03
   9.1201120e+03
   1.0000000e+04
   1.0964790e+04
   1.2022650e+04
   1.3182570e+04
   1.4454400e+04
   1.5848940e+04
   1.7378010e+04
   1.9054610e+04
   2.0892970e+04
   2.2908680e+04
   2.5118870e+04
   2.7542290e+04
   3.0199530e+04
   3.3113120e+04
   3.6307820e+04
   3.9810730e+04
   4.3651600e+04
   4.7863020e+04
   5.2480760e+04
   5.7544010e+04
   6.3095750e+04
   6.9183120e+04
   7.5857780e+04
   8.3176400e+04
   9.1201110e+04
   1.0000000e+05
   1.0964780e+05
   1.2022650e+05
   1.3182570e+05
   1.4454400e+05
   1.5848930e+05
   1.7378010e+05
   1.9054610e+05
   2.0892960e+05
   2.2908680e+05
   2.5118870e+05
   2.7542290e+05
   3.0199520e+05
   3.3113120e+05
   3.6307810e+05
   3.9810720e+05
   4.3651590e+05
   4.7863010e+05
   5.2480750e+05
   5.7544000e+05
   6.3095740e+05
   6.9183100e+05
   7.5857760e+05
   8.3176380e+05
   9.1201090e+05
   1.0000000e+06
   5.7302650e-02
   6.2831853e-02
   6.8895127e-02
   7.5542737e-02
   8.2831232e-02
   9.0817160e-02
   9.9582204e-02
   1.0918919e-01
   1.1972610e-01
   1.3127459e-01
   1.4394149e-01
   1.5782733e-01
   1.7305149e-01
   1.8975220e-01
   2.0805512e-01
   2.2812989e-01
   2.5013989e-01
   2.7427361e-01
   3.0073210e-01
   3.2974785e-01
   3.6155962e-01
   3.9644386e-01
   4.3468961e-01
   4.7662987e-01
   5.2261650e-01
   5.7303278e-01
   6.2831853e-01
   6.8893870e-01
   7.5540852e-01
   8.2828719e-01
   9.0819674e-01
   9.9582204e-01
   1.0918919e+00
   1.1972358e+00
   1.3127459e+00
   1.4393961e+00
   1.5782670e+00
   1.7305337e+00
   1.8974968e+00
   2.0805637e+00
   2.2812926e+00
   2.5013863e+00
   2.7427172e+00
   3.0073273e+00
   3.2974659e+00
   3.6156024e+00
   3.9644260e+00
   4.3469087e+00
   4.7662924e+00
   5.2261336e+00
   5.7303404e+00
   6.2831979e+00
   6.8893870e+00
   7.5540601e+00
   8.2828656e+00
   9.0819799e+00
   9.9581953e+00
   1.0918945e+01
   1.1972383e+01
   1.3127453e+01
   1.4393967e+01
   1.5782670e+01
   1.7305356e+01
   1.8974949e+01
   2.0805612e+01
   2.2812901e+01
   2.5013851e+01
   2.7427141e+01
   3.0073260e+01
   3.2974678e+01
   3.6156012e+01
   3.9644279e+01
   4.3469087e+01
   4.7662905e+01
   5.2261336e+01
   5.7303417e+01
   6.2831979e+01
   6.8893870e+01
   7.5540601e+01
   8.2828656e+01
   9.0819799e+01
   9.9581953e+01
   1.0918945e+02
   1.1972383e+02
   1.3127453e+02
   1.4393967e+02
   1.5782670e+02
   1.7305356e+02
   1.8974943e+02
   2.0805612e+02
   2.2812901e+02
   2.5013845e+02
   2.7427134e+02
   3.0073254e+02
   3.2974665e+02
   3.6156006e+02
   3.9644267e+02
   4.3469074e+02
   4.7662893e+02
   5.2261324e+02
   5.7303398e+02
   6.2831916e+02
   6.8893807e+02
   7.5540601e+02
   8.2828593e+02
   9.0819737e+02
   9.9581890e+02
   1.0918938e+03
   1.1972377e+03
   1.3127453e+03
   1.4393961e+03
   1.5782664e+03
   1.7305350e+03
   1.8974937e+03
   2.0805606e+03
   2.2812895e+03
   2.5013838e+03
   2.7427128e+03
   3.0073248e+03
   3.2974659e+03
   3.6155993e+03
   3.9644254e+03
   4.3469061e+03
   4.7662874e+03
   5.2261305e+03
   5.7303385e+03
   6.2831916e+03
   6.8893807e+03
   7.5540601e+03
   8.2828593e+03
   9.0819737e+03
   9.9581890e+03
   1.0918932e+04
   1.1972371e+04
   1.3127446e+04
   1.4393954e+04
   1.5782658e+04
   1.7305337e+04
   1.8974931e+04
   2.0805593e+04
   2.2812882e+04
   2.5013826e+04
   2.7427115e+04
   3.0073229e+04
   3.2974640e+04
   3.6155974e+04
   3.9644242e+04
   4.3469043e+04
   4.7662855e+04
   5.2261286e+04
   5.7303354e+04
   6.2831853e+04
   6.8893807e+04
   7.5540538e+04
   8.2828530e+04
   9.0819674e+04
   9.9581827e+04
   1.0918926e+05
   1.1972365e+05
   1.3127440e+05
   1.4393948e+05
   1.5782651e+05
   1.7305331e+05
   1.8974924e+05
   2.0805587e+05
   2.2812876e+05
   2.5013819e+05
   2.7427109e+05
   3.0073222e+05
   3.2974634e+05
   3.6155968e+05
   3.9644229e+05
   4.3469036e+05
   4.7662849e+05
   5.2261273e+05
   5.7303347e+05
   6.2831853e+05
   6.8893745e+05
   7.5540538e+05
   8.2828530e+05
   9.0819674e+05
   9.9581764e+05
   1.0918926e+06
   1.1972365e+06
   1.3127434e+06
   1.4393948e+06
   1.5782651e+06
   1.7305331e+06
   1.8974918e+06
   2.0805587e+06
   2.2812870e+06
   2.5013813e+06
   2.7427103e+06
   3.0073216e+06
   3.2974628e+06
   3.6155962e+06
   3.9644223e+06
   4.3469024e+06
   4.7662836e+06
   5.2261261e+06
   5.7303335e+06
   6.2831853e+06
  -1.4654640e+03
  -1.9454140e+03
  -2.4060140e+03
  -2.4161690e+03
  -2.3998660e+03
  -1.1209720e+03
  -2.0316390e+03
  -2.4443300e+03
  -3.8592550e+03
  -3.6688170e+03
  -3.8230770e+03
  -4.7329290e+03
  -5.6106800e+03
  -5.1602810e+03
  -5.7646410e+03
  -6.1418300e+03
  -6.5485780e+03
  -6.5730140e+03
  -7.1650990e+03
  -7.3316650e+03
  -7.9623690e+03
  -8.2105310e+03
  -8.6137490e+03
  -8.8235270e+03
  -9.3044180e+03
  -9.9697360e+03
  -1.0387410e+04
  -1.0940160e+04
  -1.1191400e+04
  -1.1978430e+04
  -1.1515430e+04
  -1.1796010e+04
  -1.1902000e+04
  -1.2432140e+04
  -1.2617690e+04
  -1.2983610e+04
  -1.2961570e+04
  -1.2978090e+04
  -1.3130240e+04
  -1.3000830e+04
  -1.3042320e+04
  -1.2873460e+04
  -1.2727630e+04
  -1.2443670e+04
  -1.2176060e+04
  -1.1812480e+04
  -1.1421290e+04
  -1.0977180e+04
  -1.0519400e+04
  -1.0023070e+04
  -9.5177430e+03
  -8.9956050e+03
  -8.4932210e+03
  -7.9933020e+03
  -7.5193370e+03
  -7.0616680e+03
  -6.6080570e+03
  -6.1651860e+03
  -5.7555840e+03
  -5.3765570e+03
  -4.9995130e+03
  -4.6310770e+03
  -4.3076750e+03
  -3.9873600e+03
  -3.7042650e+03
  -3.4152430e+03
  -3.1750550e+03
  -2.9279010e+03
  -2.7023830e+03
  -2.4960890e+03
  -2.3011390e+03
  -2.1261920e+03
  -1.9623640e+03
  -1.8096710e+03
  -1.6716700e+03
  -1.5441570e+03
  -1.4250320e+03
  -1.3157530e+03
  -1.2155110e+03
  -1.1213810e+03
  -1.0349160e+03
  -9.5590450e+02
  -8.8185240e+02
  -8.1414310e+02
  -7.5036010e+02
  -6.9208690e+02
  -6.3803350e+02
  -5.8830470e+02
  -5.4219710e+02
  -4.9967430e+02
  -4.6019390e+02
  -4.2377090e+02
  -3.9011970e+02
  -3.5900540e+02
  -3.2982510e+02
  -3.0356670e+02
  -2.7938400e+02
  -2.5710200e+02
  -2.3648210e+02
  -2.1756070e+02
  -2.0010610e+02
  -1.8404790e+02
  -1.6928820e+02
  -1.5570410e+02
  -1.4319160e+02
  -1.3164650e+02
  -1.2107020e+02
  -1.1131250e+02
  -1.0240640e+02
  -9.4189190e+01
  -8.6664130e+01
  -7.9737540e+01
  -7.3373730e+01
  -6.7501840e+01
  -6.2144510e+01
  -5.7228190e+01
  -5.2729300e+01
  -4.8607120e+01
  -4.4824750e+01
  -4.1363110e+01
  -3.8171460e+01
  -3.5255770e+01
  -3.2585610e+01
  -3.0133570e+01
  -2.7868310e+01
  -2.5419500e+01
  -2.3563700e+01
  -2.1863340e+01
  -2.0296220e+01
  -1.8857620e+01
  -1.7531700e+01
  -1.6308430e+01
  -1.5180680e+01
  -1.4135680e+01
  -1.3170030e+01
  -1.2272720e+01
  -1.1442900e+01
  -1.0672650e+01
  -9.9556960e+00
  -9.2906660e+00
  -8.6726710e+00
  -8.0968020e+00
  -7.5612310e+00
  -7.0614160e+00
  -6.5965220e+00
  -6.1656490e+00
  -5.7637540e+00
  -5.3916270e+00
  -5.0456840e+00
  -4.7250010e+00
  -4.4265380e+00
  -4.1503030e+00
  -3.8940670e+00
  -3.6554970e+00
  -3.4347570e+00
  -3.2299790e+00
  -3.0395490e+00
  -2.8615440e+00
  -2.6970270e+00
  -2.5432240e+00
  -2.4004470e+00
  -2.2671140e+00
  -2.1433720e+00
  -2.0276040e+00
  -1.9192060e+00
  -1.8183580e+00
  -1.7178860e+00
  -1.6290560e+00
  -1.5460710e+00
  -1.4684300e+00
  -1.3956740e+00
  -1.3275450e+00
  -1.2612770e+00
  -1.1980100e+00
  -1.1372230e+00
  -1.0798350e+00
  -1.0256010e+00
  -9.7848340e-01
  -9.3498990e-01
  -8.9677270e-01
  -8.6463030e-01
  -8.3724810e-01
  -8.1124950e-01
  -7.9163710e-01
  -7.7345660e-01
  -7.5629410e-01
  -7.4609110e-01
  -7.3477200e-01
  -7.3139450e-01
  -7.3183200e-01
  -7.3675440e-01
  -7.4799490e-01
  -7.6439530e-01
  -7.8792540e-01
  -8.3007040e-01
  -1.0363440e+00
  -1.0977150e+00
  -1.1733690e+00
  -1.2632550e+00
  -1.3694310e+00
  -1.4904870e+00
  -1.6397660e+00
   4.5863770e+04
   4.4774860e+04
   4.3418620e+04
   4.3629630e+04
   4.0648540e+04
   3.4927130e+04
   3.5901140e+04
   3.7418980e+04
   3.8890820e+04
   3.7266860e+04
   3.6311290e+04
   3.6902580e+04
   3.7602120e+04
   3.5519200e+04
   3.5686180e+04
   3.5105460e+04
   3.5030390e+04
   3.3808440e+04
   3.3992650e+04
   3.2752750e+04
   3.2528150e+04
   3.1792160e+04
   3.1362580e+04
   3.0316040e+04
   2.9875470e+04
   2.9457320e+04
   2.8784000e+04
   2.8143370e+04
   2.7335490e+04
   2.6744450e+04
   2.5319180e+04
   2.4239990e+04
   2.3312160e+04
   2.2362020e+04
   2.1412270e+04
   2.0397930e+04
   1.9358210e+04
   1.8219330e+04
   1.7137540e+04
   1.6105710e+04
   1.4973570e+04
   1.3945730e+04
   1.2905840e+04
   1.1905910e+04
   1.0916620e+04
   9.9586600e+03
   9.0701870e+03
   8.2215880e+03
   7.4254100e+03
   6.6994900e+03
   6.0520050e+03
   5.4446270e+03
   4.8984460e+03
   4.3735690e+03
   3.8931160e+03
   3.4826490e+03
   3.1116680e+03
   2.7802940e+03
   2.4980330e+03
   2.2349120e+03
   1.9985130e+03
   1.7713200e+03
   1.5862380e+03
   1.4222420e+03
   1.2807840e+03
   1.1456570e+03
   1.0345750e+03
   9.2164200e+02
   8.3012340e+02
   7.4777640e+02
   6.7442960e+02
   6.1149600e+02
   5.5502980e+02
   5.0444580e+02
   4.5778610e+02
   4.1807620e+02
   3.8069400e+02
   3.4803130e+02
   3.1785100e+02
   2.9044120e+02
   2.6553460e+02
   2.4309300e+02
   2.2238330e+02
   2.0346260e+02
   1.8628590e+02
   1.7053970e+02
   1.5646900e+02
   1.4372790e+02
   1.3213230e+02
   1.2171010e+02
   1.1218950e+02
   1.0361380e+02
   9.5873190e+01
   8.8924190e+01
   8.3898060e+01
   7.7883130e+01
   7.2634900e+01
   6.7788820e+01
   6.3409640e+01
   5.9484730e+01
   5.5926730e+01
   5.2706380e+01
   4.9804430e+01
   4.7158630e+01
   4.4772290e+01
   4.2590370e+01
   4.0633420e+01
   3.8839560e+01
   3.7214670e+01
   3.5742440e+01
   3.4401890e+01
   3.3182820e+01
   3.2075620e+01
   3.1047530e+01
   3.0121000e+01
   2.9285690e+01
   2.8518280e+01
   2.7819110e+01
   2.7184530e+01
   2.6601880e+01
   2.6057750e+01
   2.5567240e+01
   2.5116820e+01
   2.4706290e+01
   2.4332580e+01
   2.4093870e+01
   2.3742900e+01
   2.3425160e+01
   2.3128060e+01
   2.2852910e+01
   2.2599580e+01
   2.2361800e+01
   2.2143150e+01
   2.1938140e+01
   2.1749300e+01
   2.1568620e+01
   2.1401900e+01
   2.1243740e+01
   2.1096990e+01
   2.0959050e+01
   2.0828370e+01
   2.0702460e+01
   2.0585670e+01
   2.0467940e+01
   2.0357640e+01
   2.0253570e+01
   2.0151110e+01
   2.0054210e+01
   1.9960380e+01
   1.9868880e+01
   1.9776750e+01
   1.9689030e+01
   1.9602920e+01
   1.9518720e+01
   1.9439790e+01
   1.9362290e+01
   1.9285300e+01
   1.9212490e+01
   1.9137120e+01
   1.9066270e+01
   1.8999250e+01
   1.8931560e+01
   1.8870260e+01
   1.8806600e+01
   1.8748040e+01
   1.8690270e+01
   1.8633310e+01
   1.8578480e+01
   1.8526080e+01
   1.8477940e+01
   1.8430480e+01
   1.8387910e+01
   1.8350410e+01
   1.8316970e+01
   1.8286850e+01
   1.8258830e+01
   1.8231730e+01
   1.8200060e+01
   1.8167120e+01
   1.8138520e+01
   1.8114010e+01
   1.8090650e+01
   1.8069650e+01
   1.8046480e+01
   1.8029150e+01
   1.8015480e+01
   1.8003950e+01
   1.7999200e+01
   1.7994810e+01
   1.7992530e+01
   1.7989560e+01
   1.7989990e+01
   1.8005540e+01
   1.8027080e+01
   1.8044710e+01
   1.8138280e+01
   1.8181540e+01
   1.8242420e+01
   1.8314410e+01
   1.8407170e+01
   1.8525720e+01
   1.8670210e+01
   4.5887170e+04
   4.4817110e+04
   4.3485230e+04
   4.3696480e+04
   4.0719320e+04
   3.4945110e+04
   3.5958580e+04
   3.7498730e+04
   3.9081830e+04
   3.7447020e+04
   3.6512000e+04
   3.7204850e+04
   3.8018400e+04
   3.5892080e+04
   3.6148790e+04
   3.5638680e+04
   3.5637230e+04
   3.4441470e+04
   3.4739590e+04
   3.3563320e+04
   3.3488510e+04
   3.2835260e+04
   3.2523960e+04
   3.1573990e+04
   3.1290820e+04
   3.1098700e+04
   3.0600930e+04
   3.0194970e+04
   2.9537710e+04
   2.9304410e+04
   2.7814850e+04
   2.6957800e+04
   2.6174690e+04
   2.5585500e+04
   2.4853400e+04
   2.4179530e+04
   2.3296840e+04
   2.2369060e+04
   2.1589310e+04
   2.0698200e+04
   1.9857230e+04
   1.8979180e+04
   1.8126040e+04
   1.7221950e+04
   1.6353260e+04
   1.5450230e+04
   1.4584720e+04
   1.3714700e+04
   1.2876120e+04
   1.2055920e+04
   1.1278930e+04
   1.0514980e+04
   9.8045690e+03
   9.1115850e+03
   8.4673960e+03
   7.8737540e+03
   7.3040320e+03
   6.7631020e+03
   6.2743060e+03
   5.8225590e+03
   5.3841610e+03
   4.9582700e+03
   4.5904490e+03
   4.2334170e+03
   3.9194370e+03
   3.6022790e+03
   3.3393590e+03
   3.0695320e+03
   2.8270080e+03
   2.6056920e+03
   2.3979360e+03
   2.2123780e+03
   2.0393450e+03
   1.8786630e+03
   1.7332190e+03
   1.5997530e+03
   1.4750070e+03
   1.3610040e+03
   1.2563820e+03
   1.1583830e+03
   1.0684380e+03
   9.8633040e+02
   9.0946020e+02
   8.3918170e+02
   7.7313820e+02
   7.1278890e+02
   6.5693930e+02
   6.0560730e+02
   5.5806510e+02
   5.1428380e+02
   4.7367170e+02
   4.3625410e+02
   4.0172760e+02
   3.6985460e+02
   3.4032850e+02
   3.1339830e+02
   2.8867160e+02
   2.6588860e+02
   2.4483580e+02
   2.2554620e+02
   2.0777450e+02
   1.9144610e+02
   1.7646240e+02
   1.6268900e+02
   1.5002800e+02
   1.3836450e+02
   1.2770700e+02
   1.1789390e+02
   1.0895870e+02
   1.0074290e+02
   9.3242490e+01
   8.6366520e+01
   8.0078390e+01
   7.4299710e+01
   6.9059500e+01
   6.4286220e+01
   5.9947240e+01
   5.6004950e+01
   5.2423820e+01
   4.9178930e+01
   4.6217600e+01
   4.3550580e+01
   4.1142150e+01
   3.8967070e+01
   3.6996180e+01
   3.5023780e+01
   3.3451050e+01
   3.2042840e+01
   3.0770820e+01
   2.9628790e+01
   2.8602470e+01
   2.7676980e+01
   2.6847200e+01
   2.6097880e+01
   2.5426000e+01
   2.4815820e+01
   2.4268940e+01
   2.3773970e+01
   2.3328070e+01
   2.2925930e+01
   2.2561830e+01
   2.2229490e+01
   2.1930390e+01
   2.1651790e+01
   2.1399710e+01
   2.1171270e+01
   2.0959200e+01
   2.0766340e+01
   2.0588240e+01
   2.0422980e+01
   2.0266080e+01
   2.0121700e+01
   1.9985960e+01
   1.9858070e+01
   1.9740900e+01
   1.9629850e+01
   1.9523360e+01
   1.9424420e+01
   1.9326230e+01
   1.9235140e+01
   1.9150300e+01
   1.9066820e+01
   1.8991600e+01
   1.8915580e+01
   1.8846020e+01
   1.8778520e+01
   1.8712330e+01
   1.8649770e+01
   1.8590490e+01
   1.8536200e+01
   1.8483250e+01
   1.8435770e+01
   1.8393710e+01
   1.8356110e+01
   1.8322180e+01
   1.8290730e+01
   1.8260550e+01
   1.8226340e+01
   1.8191170e+01
   1.8160680e+01
   1.8134630e+01
   1.8110010e+01
   1.8087850e+01
   1.8063840e+01
   1.8045740e+01
   1.8031350e+01
   1.8019400e+01
   1.8014190e+01
   1.8009670e+01
   1.8007410e+01
   1.8004640e+01
   1.8005530e+01
   1.8021760e+01
   1.8044290e+01
   1.8063790e+01
   1.8167870e+01
   1.8214640e+01
   1.8280120e+01
   1.8357920e+01
   1.8458040e+01
   1.8585580e+01
   1.8742080e+01
  -1.8301230e+00
  -2.4878680e+00
  -3.1717640e+00
  -3.1697500e+00
  -3.3787880e+00
  -1.8382530e+00
  -3.2389040e+00
  -3.7374380e+00
  -5.6670830e+00
  -5.6224900e+00
  -6.0103100e+00
  -7.3085530e+00
  -8.4865940e+00
  -8.2661810e+00
  -9.1761250e+00
  -9.9236690e+00
  -1.0588650e+01
  -1.1002150e+01
  -1.1902780e+01
  -1.2617590e+01
  -1.3754620e+01
  -1.4480600e+01
  -1.5357630e+01
  -1.6227720e+01
  -1.7298680e+01
  -1.8698230e+01
  -1.9843210e+01
  -2.1242580e+01
  -2.2264650e+01
  -2.4126890e+01
  -2.4456550e+01
  -2.5949140e+01
  -2.7046540e+01
  -2.9071820e+01
  -3.0509730e+01
  -3.2477420e+01
  -3.3804860e+01
  -3.5463230e+01
  -3.7458190e+01
  -3.8911110e+01
  -4.1056600e+01
  -4.2710450e+01
  -4.4601690e+01
  -4.6265180e+01
  -4.8121720e+01
  -4.9867010e+01
  -5.1545250e+01
  -5.3167870e+01
  -5.4782590e+01
  -5.6240960e+01
  -5.7549130e+01
  -5.8815410e+01
  -6.0025900e+01
  -6.1314540e+01
  -6.2627260e+01
  -6.3748570e+01
  -6.4784720e+01
  -6.5726210e+01
  -6.6538240e+01
  -6.7428460e+01
  -6.8211350e+01
  -6.9068870e+01
  -6.9784510e+01
  -7.0369310e+01
  -7.0926700e+01
  -7.1455770e+01
  -7.1952080e+01
  -7.2527090e+01
  -7.2923980e+01
  -7.3322880e+01
  -7.3664930e+01
  -7.3954680e+01
  -7.4207110e+01
  -7.4424190e+01
  -7.4685040e+01
  -7.4850530e+01
  -7.5042860e+01
  -7.5183940e+01
  -7.5345540e+01
  -7.5479300e+01
  -7.5609690e+01
  -7.5731750e+01
  -7.5846400e+01
  -7.5968600e+01
  -7.6057520e+01
  -7.6157310e+01
  -7.6220930e+01
  -7.6271080e+01
  -7.6304100e+01
  -7.6310540e+01
  -7.6299260e+01
  -7.6260500e+01
  -7.6192990e+01
  -7.6088070e+01
  -7.5728270e+01
  -7.5610540e+01
  -7.5426730e+01
  -7.5229260e+01
  -7.4989960e+01
  -7.4708120e+01
  -7.4385090e+01
  -7.4019710e+01
  -7.3606160e+01
  -7.3149840e+01
  -7.2636890e+01
  -7.2072530e+01
  -7.1447290e+01
  -7.0764910e+01
  -7.0028770e+01
  -6.9219500e+01
  -6.8349070e+01
  -6.7405340e+01
  -6.6387260e+01
  -6.5299890e+01
  -6.4140860e+01
  -6.2899560e+01
  -6.1593570e+01
  -6.0216380e+01
  -5.8764760e+01
  -5.7253690e+01
  -5.5680600e+01
  -5.4050640e+01
  -5.2375150e+01
  -5.0651930e+01
  -4.8874910e+01
  -4.6533620e+01
  -4.4782960e+01
  -4.3024880e+01
  -4.1268830e+01
  -3.9528550e+01
  -3.7802650e+01
  -3.6103210e+01
  -3.4433360e+01
  -3.2795410e+01
  -3.1196500e+01
  -2.9640220e+01
  -2.8131970e+01
  -2.6674510e+01
  -2.5262680e+01
  -2.3906610e+01
  -2.2606230e+01
  -2.1360640e+01
  -2.0168570e+01
  -1.9034380e+01
  -1.7953970e+01
  -1.6931440e+01
  -1.5961940e+01
  -1.5048290e+01
  -1.4186330e+01
  -1.3376980e+01
  -1.2616310e+01
  -1.1903270e+01
  -1.1235390e+01
  -1.0607570e+01
  -1.0020000e+01
  -9.4707600e+00
  -8.9566880e+00
  -8.4714640e+00
  -8.0219610e+00
  -7.5977600e+00
  -7.2008390e+00
  -6.8288310e+00
  -6.4801490e+00
  -6.1534860e+00
  -5.8449120e+00
  -5.5567620e+00
  -5.2674580e+00
  -5.0111700e+00
  -4.7704930e+00
  -4.5437100e+00
  -4.3305380e+00
  -4.1293980e+00
  -3.9319220e+00
  -3.7420650e+00
  -3.5585270e+00
  -3.3845560e+00
  -3.2197040e+00
  -3.0774100e+00
  -2.9461880e+00
  -2.8304120e+00
  -2.7328080e+00
  -2.6497990e+00
  -2.5706070e+00
  -2.5117580e+00
  -2.4565020e+00
  -2.4038790e+00
  -2.3730030e+00
  -2.3376580e+00
  -2.3274910e+00
  -2.3291770e+00
  -2.3452130e+00
  -2.3808950e+00
  -2.4309380e+00
  -2.5026840e+00
  -2.6337930e+00
  -3.2700800e+00
  -3.4550540e+00
  -3.6802480e+00
  -3.9457850e+00
  -4.2547750e+00
  -4.5998230e+00
  -5.0192910e+00
